# Supplementary material for: Genome-wide association analysis of self-reported daytime sleepiness identifies 42 loci that suggest biological subtypes
Source: Nat Commun. 2019 Aug 13;10:3503. doi: 10.1038/s41467-019-11456-7 (PMC6692391; doi:10.1038/s41467-019-11456-7)
Supplement: Supplementary file 2 — Dataset 1 [file 41467_2019_11456_MOESM2_ESM.xlsx]

## Sheet: Sheet1
Supplementary Data 1. Sensitivity analyes of significant loci on autosomes using unrelated individuals of European Ancestries using PLINK (N=337539).
			Baseline*		BMI		Depression		SES		Alcohol		Smoking		Employment		Marrital Status		Psychiatric Medication		Neruodegerative disorder†		Coffee use		Tea use		Chronotype		Insomnia		Sleep Duration		Sleep Apnea		Narcolepsy		Snoring		Multi Sleep‡
SNP	pos	Nearest Gene(s)	BETA (SE)	P	BETA (SE)	P	BETA (SE)	P	BETA (SE)	P	BETA (SE)	P	BETA (SE)	P	BETA (SE)	P	BETA (SE)	P	BETA (SE)	P	BETA (SE)	P	BETA (SE)	P	BETA (SE)	P	BETA (SE)	P	BETA (SE)	P	BETA (SE)	P	BETA (SE)	P	BETA (SE)	P	BETA (SE)	P	BETA (SE)	P
rs2787120	1:33306297	S100PBP	-0.009 (0.002)	9.703e-09	-0.009 (0.002)	8.236e-08	-0.009 (0.002)	1.05e-08	-0.009 (0.002)	1.159e-08	-0.009 (0.002)	3.595e-08	-0.009 (0.002)	1.072e-08	-0.009 (0.002)	1.271e-08	-0.009 (0.002)	9.894e-08	-0.009 (0.002)	4.757e-09	-0.009 (0.002)	9.48e-09	-0.009 (0.002)	9.694e-09	-0.009 (0.002)	1.277e-08	-0.009 (0.002)	6.292e-09	-0.009 (0.002)	1.53e-08	-0.009 (0.002)	1.717e-08	-0.009 (0.002)	6.998e-09	-0.009 (0.002)	9.766e-09	-0.009 (0.002)	3.757e-08	-0.008 (0.002)	8.202e-06
rs12140153	1:62579891	PATJ	-0.018 (0.002)	5.445e-17	-0.017 (0.002)	4.621e-15	-0.018 (0.002)	2.38e-17	-0.018 (0.002)	9.382e-17	-0.017 (0.002)	2.874e-16	-0.018 (0.002)	7.675e-17	-0.017 (0.002)	9.385e-17	-0.018 (0.002)	3.583e-16	-0.018 (0.002)	6.577e-17	-0.018 (0.002)	5.051e-17	-0.018 (0.002)	5.497e-17	-0.018 (0.002)	5.308e-17	-0.018 (0.002)	1.526e-17	-0.018 (0.002)	3.139e-17	-0.018 (0.002)	2.751e-17	-0.018 (0.002)	1.072e-16	-0.018 (0.002)	5.698e-17	-0.018 (0.002)	5.442e-16	-0.017 (0.002)	6.743e-14
rs17131124	1:91127548	ZNF326, BARHL2	0.012 (0.002)	9.662e-09	0.012 (0.002)	2.261e-08	0.012 (0.002)	1.453e-08	0.012 (0.002)	2.198e-08	0.012 (0.002)	1.613e-08	0.012 (0.002)	1.24e-08	0.012 (0.002)	2.262e-08	0.012 (0.002)	7.859e-08	0.012 (0.002)	1.685e-08	0.012 (0.002)	9.129e-09	0.012 (0.002)	9.896e-09	0.013 (0.002)	7.946e-09	0.013 (0.002)	7.901e-09	0.012 (0.002)	2.537e-08	0.012 (0.002)	7.314e-08	0.012 (0.002)	1.148e-08	0.012 (0.002)	8.858e-09	0.013 (0.002)	5.304e-09	0.012 (0.002)	8.905e-07
rs57746981	1:201885234	LMOD1	-0.006 (0.001)	8.188e-06	-0.005 (0.001)	6.469e-05	-0.006 (0.001)	8.139e-06	-0.005 (0.001)	1.723e-05	-0.005 (0.001)	2.102e-05	-0.006 (0.001)	9.025e-06	-0.005 (0.001)	1.34e-05	-0.005 (0.001)	2.205e-05	-0.005 (0.001)	1.372e-05	-0.006 (0.001)	9.34e-06	-0.006 (0.001)	8.147e-06	-0.006 (0.001)	9.06e-06	-0.006 (0.001)	9.941e-06	-0.005 (0.001)	2.015e-05	-0.006 (0.001)	9.443e-06	-0.005 (0.001)	1.055e-05	-0.006 (0.001)	7.981e-06	-0.006 (0.001)	1.461e-05	-0.005 (0.001)	6.215e-05
rs825127	1:223506788	SUSD4	-0.006 (0.001)	6.692e-08	-0.006 (0.001)	1.025e-07	-0.006 (0.001)	1.275e-07	-0.006 (0.001)	9.035e-08	-0.006 (0.001)	9.499e-08	-0.006 (0.001)	6.356e-08	-0.006 (0.001)	1.348e-07	-0.006 (0.001)	3.544e-07	-0.006 (0.001)	1.226e-07	-0.007 (0.001)	5.228e-08	-0.006 (0.001)	6.694e-08	-0.006 (0.001)	8.029e-08	-0.006 (0.001)	6.725e-08	-0.006 (0.001)	9.484e-08	-0.007 (0.001)	1.699e-08	-0.006 (0.001)	8.093e-08	-0.006 (0.001)	7.103e-08	-0.006 (0.001)	1.709e-07	-0.007 (0.001)	4.876e-08
rs4665972	2:27598097	SNX17	0.007 (0.001)	8.191e-09	0.007 (0.001)	1.197e-09	0.007 (0.001)	7.253e-09	0.007 (0.001)	6.08e-09	0.006 (0.001)	1.012e-06	0.007 (0.001)	9.441e-09	0.007 (0.001)	7.454e-09	0.007 (0.001)	1.492e-08	0.007 (0.001)	1.168e-08	0.007 (0.001)	7.956e-09	0.007 (0.001)	7.07e-09	0.007 (0.001)	6.551e-09	0.007 (0.001)	7.429e-09	0.007 (0.001)	4.677e-09	0.007 (0.001)	7.736e-09	0.007 (0.001)	5.86e-09	0.007 (0.001)	8.982e-09	0.007 (0.001)	1.346e-07	0.007 (0.001)	6.277e-07
rs7598712	2:46660452	TMEM247	-0.006 (0.001)	1.435e-07	-0.006 (0.001)	1.566e-07	-0.006 (0.001)	7.861e-08	-0.006 (0.001)	1.297e-07	-0.006 (0.001)	1.679e-07	-0.006 (0.001)	1.233e-07	-0.006 (0.001)	1.667e-07	-0.006 (0.001)	9.18e-07	-0.006 (0.001)	1.173e-07	-0.006 (0.001)	1.357e-07	-0.006 (0.001)	1.454e-07	-0.006 (0.001)	1.431e-07	-0.006 (0.001)	1.767e-07	-0.006 (0.001)	2.229e-07	-0.006 (0.001)	9.888e-08	-0.007 (0.001)	7.247e-08	-0.006 (0.001)	1.391e-07	-0.006 (0.001)	4.332e-07	-0.007 (0.001)	1.725e-07
rs6741951	2:58959112	LOC644456, LOC730134	-0.006 (0.001)	9.897e-06	-0.007 (0.001)	3.321e-07	-0.006 (0.001)	9.42e-06	-0.006 (0.001)	4.209e-06	-0.006 (0.001)	1.728e-06	-0.006 (0.001)	9.513e-06	-0.006 (0.001)	4.989e-06	-0.005 (0.001)	8.877e-05	-0.006 (0.001)	9.275e-06	-0.006 (0.001)	9.263e-06	-0.006 (0.001)	9.804e-06	-0.006 (0.001)	1.21e-05	-0.006 (0.001)	1.519e-05	-0.005 (0.001)	3.812e-05	-0.006 (0.001)	1.247e-05	-0.006 (0.001)	1.166e-05	-0.006 (0.001)	9.68e-06	-0.006 (0.001)	1.785e-05	-0.006 (0.001)	3.113e-05
rs11123962	2:104157011	LOC728815, LOC644265	0.008 (0.001)	5.947e-11	0.007 (0.001)	5.955e-10	0.008 (0.001)	1.99e-10	0.008 (0.001)	1.651e-10	0.008 (0.001)	5.267e-11	0.008 (0.001)	9.129e-11	0.008 (0.001)	1.687e-10	0.008 (0.001)	6.437e-10	0.008 (0.001)	1.533e-10	0.008 (0.001)	5.434e-11	0.008 (0.001)	6.346e-11	0.008 (0.001)	7.75e-11	0.008 (0.001)	8.222e-11	0.008 (0.001)	1.582e-10	0.008 (0.001)	3.421e-11	0.008 (0.001)	9.642e-11	0.008 (0.001)	5.581e-11	0.008 (0.001)	3.477e-10	0.007 (0.001)	5.371e-08
rs9712275	2:198907143	PLCL1	-0.006 (0.001)	7.183e-07	-0.005 (0.001)	6.189e-06	-0.006 (0.001)	5.395e-07	-0.006 (0.001)	8.72e-07	-0.006 (0.001)	1.237e-06	-0.006 (0.001)	7.566e-07	-0.006 (0.001)	2.58e-06	-0.006 (0.001)	3.873e-06	-0.006 (0.001)	8.012e-07	-0.006 (0.001)	6.31e-07	-0.006 (0.001)	6.979e-07	-0.006 (0.001)	8.004e-07	-0.006 (0.001)	5.041e-07	-0.006 (0.001)	3.114e-07	-0.006 (0.001)	9.653e-08	-0.006 (0.001)	9.931e-07	-0.006 (0.001)	6.765e-07	-0.006 (0.001)	7.096e-07	-0.006 (0.001)	5.523e-07
rs7607363	2:213402705	ERBB4	0.004 (0.001)	0.0002856	0.005 (0.001)	4.454e-05	0.004 (0.001)	0.0003872	0.004 (0.001)	0.0001969	0.004 (0.001)	0.0004357	0.004 (0.001)	0.0002923	0.004 (0.001)	0.0002849	0.005 (0.001)	0.0002217	0.004 (0.001)	0.000251	0.004 (0.001)	0.0003126	0.004 (0.001)	0.0002763	0.004 (0.001)	0.0002925	0.004 (0.001)	0.0003087	0.004 (0.001)	0.0002897	0.004 (0.001)	0.0002028	0.004 (0.001)	0.000311	0.004 (0.001)	0.000271	0.005 (0.001)	8.967e-06	0.006 (0.001)	4.446e-06
rs13010456	2:236792801	AGAP1	-0.009 (0.001)	9.86e-14	-0.009 (0.001)	9.636e-13	-0.009 (0.001)	4.381e-14	-0.009 (0.001)	1.32e-13	-0.009 (0.001)	1.295e-13	-0.009 (0.001)	8.855e-14	-0.009 (0.001)	1.397e-13	-0.009 (0.001)	1.605e-12	-0.009 (0.001)	1.313e-13	-0.009 (0.001)	9.094e-14	-0.009 (0.001)	9.94e-14	-0.009 (0.001)	8.929e-14	-0.009 (0.001)	4.529e-14	-0.009 (0.001)	4.22e-14	-0.009 (0.001)	1.425e-13	-0.009 (0.001)	1.728e-13	-0.009 (0.001)	8.835e-14	-0.009 (0.001)	6.223e-14	-0.009 (0.001)	1.814e-12
rs13097760	3:82823561	GBE1, CYP51P1	0.006 (0.001)	3.524e-06	0.006 (0.001)	3.004e-06	0.006 (0.001)	5.733e-06	0.006 (0.001)	4.669e-06	0.006 (0.001)	1.005e-06	0.006 (0.001)	3.435e-06	0.006 (0.001)	3.092e-06	0.006 (0.001)	7.301e-06	0.006 (0.001)	3.385e-06	0.006 (0.001)	3.463e-06	0.006 (0.001)	3.576e-06	0.006 (0.001)	3.342e-06	0.006 (0.001)	6.295e-06	0.006 (0.001)	3.443e-06	0.006 (0.001)	3.275e-06	0.006 (0.001)	4.303e-06	0.006 (0.001)	3.59e-06	0.006 (0.001)	1.224e-05	0.006 (0.001)	1.982e-05
rs9875075§	3:84563848	CYP51P1, LOC100131101	0.006 (0.001)	9.774e-06	0.006 (0.001)	4.3e-06	0.006 (0.001)	9.512e-06	0.006 (0.001)	1.671e-05	0.006 (0.001)	1.333e-05	0.006 (0.001)	1.06e-05	0.006 (0.001)	1.713e-05	0.006 (0.001)	6.546e-05	0.006 (0.001)	1.439e-05	0.006 (0.001)	1.04e-05	0.006 (0.001)	9.465e-06	0.006 (0.001)	8.4e-06	0.006 (0.001)	1.025e-05	0.006 (0.001)	1.452e-05	0.006 (0.001)	1.176e-05	0.006 (0.001)	1.307e-05	0.006 (0.001)	1.069e-05	0.006 (0.001)	3.262e-05	0.005 (0.001)	0.0004041
rs960986	3:85519305	LOC440970, CADM2	-0.007 (0.001)	4.928e-08	-0.006 (0.001)	9.684e-07	-0.007 (0.001)	1.936e-08	-0.007 (0.001)	8.353e-08	-0.007 (0.001)	1.562e-08	-0.007 (0.001)	7.926e-08	-0.007 (0.001)	5.056e-08	-0.007 (0.001)	3.742e-07	-0.007 (0.001)	3.574e-08	-0.007 (0.001)	4.151e-08	-0.007 (0.001)	4.687e-08	-0.007 (0.001)	3.513e-08	-0.007 (0.001)	3.202e-08	-0.007 (0.001)	5.609e-08	-0.007 (0.001)	5.386e-08	-0.007 (0.001)	6.877e-08	-0.007 (0.001)	5.094e-08	-0.007 (0.001)	2.838e-07	-0.006 (0.001)	2.542e-06
rs843372	3:183996213	ECE2	0.008 (0.001)	3.436e-08	0.007 (0.001)	2.965e-07	0.008 (0.001)	1.763e-08	0.008 (0.001)	3.318e-08	0.007 (0.001)	1.423e-07	0.008 (0.001)	3.328e-08	0.008 (0.001)	1.791e-08	0.008 (0.001)	3.268e-07	0.008 (0.001)	3.371e-08	0.008 (0.001)	3.25e-08	0.008 (0.001)	3.597e-08	0.008 (0.001)	2.624e-08	0.008 (0.001)	6.821e-08	0.008 (0.001)	3.417e-08	0.008 (0.001)	1.873e-08	0.008 (0.001)	3.623e-08	0.008 (0.001)	3.708e-08	0.008 (0.001)	1.044e-07	0.007 (0.002)	4.343e-06
rs11942333	4:46389486	GABRA2	0.006 (0.001)	5.514e-06	0.006 (0.001)	7.584e-06	0.006 (0.001)	3.684e-06	0.006 (0.001)	3.91e-06	0.006 (0.001)	4.931e-06	0.006 (0.001)	4.772e-06	0.006 (0.001)	2.977e-06	0.006 (0.001)	2.051e-05	0.006 (0.001)	3.419e-06	0.006 (0.001)	5.003e-06	0.006 (0.001)	5.524e-06	0.006 (0.001)	4.822e-06	0.006 (0.001)	8.183e-06	0.006 (0.001)	4.949e-06	0.006 (0.001)	1.609e-05	0.006 (0.001)	6.416e-06	0.006 (0.001)	6.035e-06	0.006 (0.001)	2.739e-05	0.005 (0.001)	0.000402
rs13135092	4:103198082	SLC39A8	0.01 (0.002)	7.958e-06	0.008 (0.002)	0.0002747	0.009 (0.002)	3.348e-05	0.01 (0.002)	5.206e-06	0.009 (0.002)	8.383e-05	0.01 (0.002)	6.637e-06	0.009 (0.002)	4.423e-05	0.01 (0.002)	3.788e-06	0.01 (0.002)	9.663e-06	0.01 (0.002)	8.133e-06	0.01 (0.002)	7.74e-06	0.01 (0.002)	8.731e-06	0.01 (0.002)	1.1e-05	0.01 (0.002)	1.068e-05	0.009 (0.002)	3.104e-05	0.009 (0.002)	1.867e-05	0.01 (0.002)	7.725e-06	0.01 (0.002)	2.149e-05	0.007 (0.002)	0.003882
rs6897863	5:92512481	CCT7P2, LOC391811	-0.007 (0.001)	2.609e-09	-0.007 (0.001)	1.089e-08	-0.007 (0.001)	6.43e-09	-0.007 (0.001)	3.364e-09	-0.007 (0.001)	3.012e-09	-0.007 (0.001)	2.903e-09	-0.007 (0.001)	3.179e-09	-0.007 (0.001)	2.028e-08	-0.007 (0.001)	4.034e-09	-0.007 (0.001)	2.623e-09	-0.007 (0.001)	2.715e-09	-0.007 (0.001)	2.839e-09	-0.007 (0.001)	3.988e-09	-0.007 (0.001)	3.067e-09	-0.007 (0.001)	4.669e-09	-0.007 (0.001)	5.325e-09	-0.007 (0.001)	2.545e-09	-0.007 (0.001)	1.249e-08	-0.006 (0.001)	1.189e-06
rs12153518	5:138501494	SIL1	0.007 (0.001)	1.658e-08	0.007 (0.001)	9.688e-09	0.007 (0.001)	3.116e-08	0.007 (0.001)	8.52e-09	0.007 (0.001)	2.338e-08	0.007 (0.001)	1.753e-08	0.007 (0.001)	5.392e-09	0.007 (0.001)	6.009e-08	0.007 (0.001)	2.509e-08	0.007 (0.001)	1.458e-08	0.007 (0.001)	1.719e-08	0.007 (0.001)	1.832e-08	0.007 (0.001)	1.556e-08	0.007 (0.001)	6.072e-09	0.007 (0.001)	3.179e-08	0.007 (0.001)	2.766e-08	0.007 (0.001)	1.936e-08	0.007 (0.001)	1.258e-09	0.007 (0.001)	9.774e-09
rs6923811	6:27289776	POM121L2, FKSG83	-0.007 (0.001)	2.928e-08	-0.007 (0.001)	1.38e-08	-0.007 (0.001)	5.33e-08	-0.007 (0.001)	6.849e-08	-0.007 (0.001)	2.112e-08	-0.007 (0.001)	3.936e-08	-0.007 (0.001)	2.426e-08	-0.007 (0.001)	2.133e-07	-0.007 (0.001)	2.739e-08	-0.007 (0.001)	2.565e-08	-0.007 (0.001)	2.901e-08	-0.007 (0.001)	2.698e-08	-0.007 (0.001)	2.388e-08	-0.007 (0.001)	1.683e-08	-0.007 (0.001)	2.377e-08	-0.007 (0.001)	3.395e-08	-0.007 (0.001)	3.145e-08	-0.007 (0.001)	7.229e-08	-0.008 (0.001)	3.218e-08
rs55960940	6:38153146	BTBD9	-0.007 (0.002)	4.824e-06	-0.007 (0.002)	5.78e-06	-0.007 (0.002)	5.892e-06	-0.007 (0.002)	2.76e-06	-0.007 (0.002)	5.921e-06	-0.007 (0.002)	4.938e-06	-0.007 (0.002)	3.143e-06	-0.007 (0.002)	3.914e-05	-0.007 (0.002)	5.644e-06	-0.007 (0.002)	5.172e-06	-0.007 (0.002)	4.911e-06	-0.007 (0.002)	4.952e-06	-0.007 (0.002)	5.298e-06	-0.007 (0.002)	6.917e-06	-0.007 (0.002)	5.937e-06	-0.007 (0.002)	2.977e-06	-0.007 (0.002)	4.472e-06	-0.007 (0.002)	1.593e-05	-0.006 (0.002)	0.0001661
rs3122170	6:55058998	HCRTR2	0.009 (0.001)	2.551e-10	0.009 (0.001)	8.283e-10	0.009 (0.001)	3.345e-11	0.009 (0.001)	1.529e-10	0.009 (0.001)	2.714e-10	0.009 (0.001)	3.064e-10	0.009 (0.001)	1.349e-10	0.009 (0.001)	4.51e-10	0.009 (0.001)	2.001e-10	0.009 (0.001)	2.367e-10	0.009 (0.001)	2.574e-10	0.009 (0.001)	2.34e-10	0.009 (0.001)	1.397e-10	0.009 (0.001)	3.722e-10	0.009 (0.001)	9.085e-10	0.009 (0.001)	1.522e-10	0.009 (0.001)	2.998e-10	0.009 (0.001)	4.175e-09	0.008 (0.002)	6.26e-08
rs62519825	8:65479707	LOC100129963	0.009 (0.002)	1.036e-06	0.009 (0.002)	3.462e-06	0.009 (0.002)	8.145e-07	0.009 (0.002)	1.309e-06	0.009 (0.002)	2.284e-06	0.009 (0.002)	9.245e-07	0.009 (0.002)	1.196e-06	0.009 (0.002)	5.18e-06	0.009 (0.002)	1.008e-06	0.009 (0.002)	1.062e-06	0.009 (0.002)	1.117e-06	0.009 (0.002)	1.124e-06	0.009 (0.002)	1.534e-06	0.009 (0.002)	1.408e-06	0.009 (0.002)	5.413e-07	0.009 (0.002)	2.168e-06	0.009 (0.002)	1.066e-06	0.01 (0.002)	7.074e-07	0.008 (0.002)	7.414e-05
rs285793	8:106087862	LOC644103, LOC100128132	0.007 (0.001)	5.313e-09	0.007 (0.001)	1.514e-08	0.007 (0.001)	6.787e-09	0.007 (0.001)	5.579e-09	0.007 (0.001)	3.162e-09	0.007 (0.001)	4.415e-09	0.007 (0.001)	2.817e-09	0.007 (0.001)	8.475e-09	0.007 (0.001)	6.372e-09	0.007 (0.001)	6.273e-09	0.007 (0.001)	5.443e-09	0.007 (0.001)	6.276e-09	0.007 (0.001)	4.775e-09	0.007 (0.001)	7.402e-09	0.007 (0.001)	3.328e-09	0.007 (0.001)	6.033e-09	0.007 (0.001)	5.448e-09	0.006 (0.001)	2.566e-07	0.006 (0.001)	8.631e-07
rs7837226	8:131235895	ASAP1	-0.006 (0.001)	2.347e-07	-0.006 (0.001)	2.436e-07	-0.006 (0.001)	6.728e-07	-0.006 (0.001)	4.147e-07	-0.006 (0.001)	2.819e-07	-0.006 (0.001)	2.498e-07	-0.006 (0.001)	2.419e-07	-0.006 (0.001)	9.919e-07	-0.006 (0.001)	2.98e-07	-0.006 (0.001)	2.252e-07	-0.006 (0.001)	2.362e-07	-0.006 (0.001)	2.552e-07	-0.006 (0.001)	2.398e-07	-0.006 (0.001)	4.865e-07	-0.006 (0.001)	3.574e-07	-0.006 (0.001)	1.735e-07	-0.006 (0.001)	2.308e-07	-0.006 (0.001)	3.357e-06	-0.005 (0.001)	4.103e-05
rs55818482	9:81744922	KRT18P24, CHCHD9	0.01 (0.001)	3.115e-12	0.011 (0.001)	4.179e-13	0.01 (0.001)	2.011e-12	0.01 (0.001)	2.932e-12	0.01 (0.001)	3.022e-12	0.01 (0.001)	3.286e-12	0.01 (0.001)	6.638e-12	0.01 (0.002)	9.895e-11	0.01 (0.001)	3.072e-12	0.01 (0.001)	3.37e-12	0.01 (0.001)	3.146e-12	0.01 (0.001)	3.112e-12	0.01 (0.001)	2.55e-12	0.01 (0.001)	3.896e-12	0.01 (0.001)	7.591e-12	0.01 (0.001)	1.912e-12	0.01 (0.001)	2.822e-12	0.01 (0.002)	1.42e-11	0.01 (0.002)	5.312e-11
rs1566362	9:128163132	GAPVD1, MAPKAP1	-0.007 (0.001)	2.585e-08	-0.007 (0.001)	1.293e-08	-0.007 (0.001)	1.147e-08	-0.007 (0.001)	7.219e-09	-0.007 (0.001)	2.174e-08	-0.007 (0.001)	1.56e-08	-0.007 (0.001)	9.817e-09	-0.007 (0.001)	1.652e-08	-0.007 (0.001)	2.855e-08	-0.007 (0.001)	2.627e-08	-0.007 (0.001)	2.525e-08	-0.007 (0.001)	2.38e-08	-0.007 (0.001)	2.541e-08	-0.007 (0.001)	5.811e-08	-0.007 (0.001)	4.534e-08	-0.007 (0.001)	4.229e-08	-0.007 (0.001)	2.603e-08	-0.007 (0.001)	2.098e-08	-0.006 (0.001)	3.158e-06
rs7476897	10:92416402	LOC119358, HTR7	-0.007 (0.001)	5.562e-09	-0.007 (0.001)	8.458e-09	-0.008 (0.001)	3.267e-09	-0.007 (0.001)	7.176e-09	-0.008 (0.001)	3.738e-09	-0.007 (0.001)	5.53e-09	-0.008 (0.001)	1.755e-09	-0.008 (0.001)	4.504e-09	-0.008 (0.001)	2.652e-09	-0.007 (0.001)	5.827e-09	-0.007 (0.001)	5.739e-09	-0.007 (0.001)	5.012e-09	-0.007 (0.001)	9.908e-09	-0.007 (0.001)	6.859e-09	-0.007 (0.001)	5.095e-09	-0.007 (0.001)	4.898e-09	-0.007 (0.001)	6.2e-09	-0.008 (0.001)	5.209e-09	-0.008 (0.001)	1.813e-08
rs4765939	12:2582397	CACNA1C	0.005 (0.001)	0.0001619	0.004 (0.001)	0.0002165	0.005 (0.001)	0.0001991	0.005 (0.001)	0.0001844	0.004 (0.001)	0.000254	0.005 (0.001)	0.0001702	0.004 (0.001)	0.0002516	0.004 (0.001)	0.0005535	0.004 (0.001)	0.0002382	0.005 (0.001)	0.0001513	0.005 (0.001)	0.000159	0.005 (0.001)	0.0001798	0.004 (0.001)	0.0002112	0.005 (0.001)	0.0002008	0.004 (0.001)	0.0002573	0.005 (0.001)	0.0001481	0.005 (0.001)	0.0001571	0.004 (0.001)	0.0006767	0.004 (0.001)	0.001088
rs1846644	12:117938380	KSR2	0.011 (0.001)	2.522e-18	0.011 (0.001)	1.805e-18	0.011 (0.001)	8.89e-19	0.011 (0.001)	8.457e-19	0.01 (0.001)	6.995e-18	0.011 (0.001)	2.236e-18	0.01 (0.001)	8.429e-18	0.011 (0.001)	2.238e-18	0.011 (0.001)	2.297e-18	0.011 (0.001)	2.801e-18	0.011 (0.001)	2.509e-18	0.011 (0.001)	1.695e-18	0.011 (0.001)	1.984e-18	0.011 (0.001)	7.992e-19	0.011 (0.001)	3.6e-19	0.01 (0.001)	4.089e-18	0.011 (0.001)	2.601e-18	0.01 (0.001)	2.407e-16	0.011 (0.001)	2.886e-17
rs8015449	14:82161860	EEF1A1P2, RPL9P6	-0.005 (0.001)	6.775e-06	-0.005 (0.001)	1.433e-05	-0.005 (0.001)	4.224e-06	-0.005 (0.001)	5.943e-06	-0.005 (0.001)	8.21e-06	-0.005 (0.001)	7.097e-06	-0.005 (0.001)	6.858e-06	-0.005 (0.001)	2.91e-05	-0.005 (0.001)	8.486e-06	-0.005 (0.001)	6.442e-06	-0.005 (0.001)	6.631e-06	-0.005 (0.001)	8.395e-06	-0.005 (0.001)	8.414e-06	-0.005 (0.001)	7.971e-06	-0.005 (0.001)	1.108e-05	-0.005 (0.001)	1.062e-05	-0.005 (0.001)	6.791e-06	-0.005 (0.001)	9.394e-05	-0.004 (0.001)	0.0007885
rs17356118	15:83237899	CPEB1	0.008 (0.001)	1.939e-08	0.008 (0.001)	1.314e-08	0.008 (0.001)	5.937e-08	0.008 (0.001)	2.546e-08	0.008 (0.001)	1.956e-08	0.008 (0.001)	1.423e-08	0.008 (0.001)	8.12e-09	0.009 (0.001)	3.82e-09	0.008 (0.001)	2.801e-08	0.008 (0.001)	1.757e-08	0.008 (0.001)	1.93e-08	0.008 (0.001)	1.331e-08	0.008 (0.001)	2.82e-08	0.008 (0.001)	7.035e-08	0.008 (0.001)	2.319e-08	0.008 (0.001)	1.625e-08	0.008 (0.001)	1.841e-08	0.008 (0.001)	4.514e-08	0.008 (0.002)	6.496e-07
rs886114	16:23865986	PRKCB	0.005 (0.001)	0.0002063	0.004 (0.001)	0.0003526	0.005 (0.001)	0.0002067	0.005 (0.001)	0.0001852	0.005 (0.001)	0.0002645	0.005 (0.001)	0.0001903	0.005 (0.001)	9.068e-05	0.005 (0.001)	0.0003157	0.005 (0.001)	0.0002402	0.005 (0.001)	0.0002037	0.005 (0.001)	0.000211	0.005 (0.001)	0.0002031	0.005 (0.001)	0.0002623	0.005 (0.001)	0.0001238	0.005 (0.001)	0.0001185	0.005 (0.001)	0.0002107	0.005 (0.001)	0.0002043	0.004 (0.001)	0.0008026	0.004 (0.001)	0.0008885
rs11649804§	17:17696755	RAI1	-0.006 (0.001)	2.821e-06	-0.006 (0.001)	7.378e-06	-0.006 (0.001)	4.812e-06	-0.006 (0.001)	3.899e-06	-0.006 (0.001)	1.888e-06	-0.006 (0.001)	2.66e-06	-0.006 (0.001)	8.965e-07	-0.006 (0.001)	4.914e-06	-0.006 (0.001)	3.401e-06	-0.006 (0.001)	2.603e-06	-0.006 (0.001)	3.076e-06	-0.006 (0.001)	2.487e-06	-0.006 (0.001)	3.042e-06	-0.006 (0.001)	3.977e-06	-0.006 (0.001)	2.595e-06	-0.006 (0.001)	4.331e-06	-0.006 (0.001)	2.807e-06	-0.006 (0.001)	2.584e-06	-0.006 (0.001)	3.781e-05
rs62055936§	17:43848761	LOC644191, MGC57346	-0.009 (0.001)	1.829e-09	-0.009 (0.001)	5.719e-10	-0.009 (0.001)	7.147e-10	-0.009 (0.001)	1.532e-09	-0.009 (0.001)	9.548e-11	-0.009 (0.001)	2.458e-09	-0.009 (0.001)	7.923e-10	-0.009 (0.001)	8.047e-09	-0.009 (0.001)	2.144e-09	-0.009 (0.001)	1.989e-09	-0.009 (0.001)	1.83e-09	-0.009 (0.001)	1.74e-09	-0.009 (0.001)	2.088e-09	-0.009 (0.001)	1.723e-09	-0.009 (0.001)	1.265e-09	-0.009 (0.001)	5.97e-10	-0.009 (0.001)	1.779e-09	-0.01 (0.001)	2.71e-11	-0.01 (0.002)	4.809e-10
rs2048522	18:44800515	FUSSEL18, TPMTP1	-0.006 (0.001)	1.068e-06	-0.006 (0.001)	3.827e-06	-0.006 (0.001)	6.434e-07	-0.006 (0.001)	1.209e-06	-0.006 (0.001)	1.813e-06	-0.006 (0.001)	1.066e-06	-0.006 (0.001)	1.488e-06	-0.005 (0.001)	3.412e-05	-0.006 (0.001)	1.442e-06	-0.006 (0.001)	1.045e-06	-0.006 (0.001)	1.093e-06	-0.006 (0.001)	9.753e-07	-0.006 (0.001)	1.757e-06	-0.006 (0.001)	6.909e-07	-0.006 (0.001)	2.539e-06	-0.006 (0.001)	1.017e-06	-0.006 (0.001)	1.085e-06	-0.006 (0.001)	4.124e-06	-0.006 (0.001)	2.302e-05
rs641498	6:124911565	NKAIN2	-0.007 (0.001)	4.128e-08	-0.007 (0.001)	4.299e-09	-0.007 (0.001)	5.272e-08	-0.007 (0.001)	5.755e-08	-0.007 (0.001)	2.64e-08	-0.007 (0.001)	4.219e-08	-0.007 (0.001)	7.083e-08	-0.007 (0.001)	1.209e-08	-0.007 (0.001)	2.73e-08	-0.007 (0.001)	4.107e-08	-0.007 (0.001)	4.148e-08	-0.007 (0.001)	4.628e-08	-0.007 (0.001)	2.815e-08	-0.007 (0.001)	2.355e-08	-0.007 (0.001)	2.788e-08	-0.007 (0.001)	3.675e-08	-0.007 (0.001)	3.993e-08	-0.007 (0.001)	5.088e-08	-0.007 (0.001)	5.479e-08
rs12253139	10:128899947	DOCK1	0.008 (0.002)	2.262e-05	0.008 (0.002)	1.226e-05	0.008 (0.002)	1.779e-05	0.008 (0.002)	1.639e-05	0.008 (0.002)	3.159e-05	0.008 (0.002)	2.242e-05	0.008 (0.002)	3.101e-05	0.008 (0.002)	1.919e-05	0.008 (0.002)	1.735e-05	0.008 (0.002)	2.334e-05	0.008 (0.002)	2.295e-05	0.008 (0.002)	2.601e-05	0.008 (0.002)	2.801e-05	0.008 (0.002)	1.619e-05	0.008 (0.002)	1.51e-05	0.008 (0.002)	1.58e-05	0.008 (0.002)	2.084e-05	0.008 (0.002)	2.279e-05	0.009 (0.002)	1.107e-05
rs7982022	13:54049003	LOC100133285, RP11-365K22.1	0.006 (0.001)	4.247e-06	0.006 (0.001)	1.591e-06	0.006 (0.001)	2.439e-06	0.006 (0.001)	3.64e-06	0.006 (0.001)	5.686e-06	0.006 (0.001)	3.8e-06	0.006 (0.001)	4.108e-06	0.006 (0.001)	2.108e-05	0.006 (0.001)	4.035e-06	0.006 (0.001)	4.355e-06	0.006 (0.001)	4.457e-06	0.006 (0.001)	3.533e-06	0.006 (0.001)	5.124e-06	0.006 (0.001)	2.025e-06	0.006 (0.001)	3.745e-06	0.006 (0.001)	2.505e-06	0.006 (0.001)	3.958e-06	0.006 (0.001)	6.943e-06	0.007 (0.001)	1.246e-06
rs2472297	15:75027880	CYP1A1, CYP1A2	-0.006 (0.001)	5.772e-06	-0.007 (0.001)	6.671e-07	-0.006 (0.001)	2.957e-06	-0.006 (0.001)	6.448e-06	-0.006 (0.001)	1.662e-05	-0.006 (0.001)	6.229e-06	-0.006 (0.001)	5.067e-06	-0.006 (0.001)	1.83e-05	-0.006 (0.001)	2.902e-06	-0.006 (0.001)	5.168e-06	-0.006 (0.001)	3.692e-06	-0.007 (0.001)	6.526e-07	-0.006 (0.001)	5.186e-06	-0.006 (0.001)	4.413e-06	-0.006 (0.001)	3.168e-06	-0.006 (0.001)	3.789e-06	-0.006 (0.001)	5.976e-06	-0.006 (0.001)	4.958e-05	-0.006 (0.001)	1.223e-05
rs7162082	15:83896608	HDGFRP3, BNC1	-0.006 (0.001)	8.987e-05	-0.006 (0.001)	5.141e-05	-0.006 (0.001)	6.705e-05	-0.006 (0.001)	7.966e-05	-0.006 (0.001)	5.66e-05	-0.006 (0.001)	8.602e-05	-0.006 (0.001)	8.04e-05	-0.006 (0.002)	9.804e-05	-0.006 (0.001)	0.000114	-0.006 (0.001)	8.796e-05	-0.006 (0.001)	9.078e-05	-0.006 (0.001)	6.994e-05	-0.006 (0.001)	0.000123	-0.006 (0.001)	0.0001328	-0.006 (0.001)	8.392e-05	-0.006 (0.001)	6.168e-05	-0.006 (0.001)	9.717e-05	-0.006 (0.002)	9.641e-05	-0.006 (0.002)	0.0003217
*Baseline adjusting for age, sex, genotyping array and population structure.
†Adjusting for any neurodegenerative disorders including Parkinson's disease, Alzheimer's disease, and other degernative diseases of nervous system.
‡Adjusting for BMI and multiple sleep traits, including insomnia, sleep duration, chronotype, OSA, and snoring.
§For SNPs reported in BOLT analysis (Supplementary Table 3) but not available in PLINK analysis because of filtering criteria differences, proxy SNPs with complete LD (r2=1) in 1000 Genome EUR reference panel was chosen instead.
