# Supplementary material for: Genome-wide association analysis of self-reported daytime sleepiness identifies 42 loci that suggest biological subtypes
Source: Nat Commun. 2019 Aug 13;10:3503. doi: 10.1038/s41467-019-11456-7 (PMC6692391; doi:10.1038/s41467-019-11456-7)
Supplement: Supplementary file 3 — Dataset 2 [file 41467_2019_11456_MOESM3_ESM.xlsx]

## Sheet: Sheet1
Supplementary Data 2. Associations between sleepiness loci and other sleep traits, or BMI.
				UKB																														7-day Accelerometry (N=85,499)
				EDS			BMI			Sleep Duration			Insomnia			Chronotype			Long Sleep			Short Sleep			Snoring			OSA_ICD10			Hypersomnolence†			L5 Time			L10 Time			Sleep Duration			Sleep Duration SD			Sleep midpoint			Sleep Efficiency
				N=452,071			N=337,539			N=446,118			75,508 cases vs 64,403 controls			N=697,828			34,184 cases vs 305,742 controls			106,192 cases vs 305,742 controls			117,929 cases vs 196,816 controls			4,912 cases vs 24,560 contrls			761 cases vs 254,662 controls
SNP	Chr	position	Nearest Gene(s)	BETA*	SE	P	BETA	SE	P	BETA	SE	P	BETA	SE	P	BETA	SE	P	log OR	SE	P	log OR	SE	P	log OR	SE	P	log OR	SE	P	log OR	SE	P	BETA	SE	P	BETA	SE	P	BETA	SE	P	BETA	SE	P	BETA	SE	P	BETA
rs2787120	1	33306297	S100PBP	0.00778398	0.00137756	2e-08	0.08031	0.01538	1.77e-07	-0.00570866	0.00302838	0.062	0.00760729	0.00184977	4.1e-05	-0.0108884	0.00358878	0.0029	0.000862705	0.000969225	0.37	0.0048994	0.00128292	0.00012	0.00709318	0.007144	0.02203	-0.00221109	0.00369202	0.54	0.0598821	0.07232	0.05655	0.0200175	0.00675376	0.0034	0.0168589	0.00767854	0.028	-0.00714767	0.00539868	0.2	0.00618891	0.00381986	0.1	0.00590915	0.00332183	0.082	-0.000566324
rs12140153	1	62579891	PATJ	0.01658	0.00179639	2.8e-20	0.1521	0.02042	9.35e-14	0.00372308	0.00395004	0.34	-4.2512e-05	0.00242047	0.97	0.0352197	0.00468161	1.7e-14	0.0032742	0.00126627	0.0091	0.00226073	0.00167206	0.18	0.0168701	0.009485	4.24e-05	0.00657602	0.00472865	0.16	-0.0220157	0.08927	0.5722	-0.0266964	0.00876602	0.0026	-0.016576	0.00996569	0.099	0.00330619	0.00700815	0.68	0.0043058	0.00495794	0.38	-0.00812731	0.00431137	0.063	-0.000648737
rs17131124	1	91127548	ZNF326, BARHL2	0.0111768	0.00183679	1.7e-09	0.04516	0.02091	0.03075	-0.0108641	0.0040379	0.0066	0.00906806	0.00246413	0.00018	-0.000468622	0.00478686	0.94	-0.000357981	0.00129892	0.79	0.00347706	0.00170994	0.039	0	0.009689	0.9645	0.00330097	0.00495214	0.5	0.0464952	0.08983	0.2319	-0.0121646	0.00899869	0.16	-0.0116374	0.0102282	0.25	0.00613219	0.0071918	0.38	-0.000712504	0.00508768	0.89	0.000346868	0.00442678	0.95	0.000103108
rs57746981	1	201885234	LMOD1	0.00680998	0.00107584	2.2e-10	0.07392	0.01202	7.69e-10	-0.0113759	0.00236465	1.3e-06	0.00924809	0.00144434	1e-10	-0.0102808	0.00280248	0.00019	0.00123534	0.000757668	0.1	0.00557829	0.00100212	2.6e-08	-0.000867722	0.00557	0.7617	0.00344925	0.00288184	0.24	0.063235	0.05503	0.008132	0.0156235	0.00530525	0.0026	0.00050907	0.00602965	0.93	-0.0114076	0.00424001	0.0067	0.0043265	0.00300177	0.15	0.00209792	0.00261027	0.43	-0.00127916
rs825127	1	223506788	SUSD4	0.00591296	0.00103275	9.5e-09	0.01367	0.01156	0.2367	-0.000253545	0.00226996	0.92	0.000700804	0.00138569	0.56	0.00489249	0.0026906	0.066	0.000756409	0.000728515	0.3	0.00089628	0.000961685	0.35	0.00296329	0.005359	0.2028	0.00125883	0.00278688	0.64	0.0667152	0.05218	0.003238	0.0037997	0.00508355	0.43	0.0125101	0.00577698	0.03	0.0011015	0.00406175	0.8	-0.00262581	0.00287487	0.36	-0.000241447	0.00250023	0.92	-0.00037337
rs4665972	2	27598097	SNX17	0.0066245	0.00105853	3.9e-10	-0.04621	0.01187	9.9e-05	0.00291221	0.00232629	0.18	-0.00119627	0.00141909	0.39	0.00028765	0.00275739	0.92	0.00059764	0.000746533	0.41	1.4007e-05	0.000985838	0.98	-0.00388252	0.005503	0.1038	-0.000598894	0.00285953	0.83	0.00732095	0.05299	0.749	0.0100932	0.00522207	0.049	0.000914079	0.0059383	0.89	-0.0116373	0.00417828	0.0052	-0.00198138	0.00295551	0.51	0.00487874	0.00256946	0.056	-0.00124798
rs7598712	2	46660452	TMEM247	0.00579387	0.00104191	2.2e-08	0.006214	0.01169	0.595	0.00334341	0.00229007	0.13	0.00241557	0.00139641	0.08	0.00884981	0.00271417	0.0012	0.000938222	0.000735314	0.2	-0.000356336	0.000970712	0.7	0.00383871	0.005415	0.1026	-0.000584598	0.00280008	0.84	0.0659057	0.05299	0.004199	-0.00564064	0.00514999	0.28	-0.00782031	0.00585335	0.18	-0.00401531	0.00411844	0.31	0.00452305	0.00291453	0.12	-0.000588571	0.0025342	0.82	-0.000461285
rs6741951	2	58959112	LOC644456, LOC730134	0.00681617	0.00114107	2.7e-09	-0.1122	0.01281	2e-18	-0.0158189	0.00250721	4.5e-10	0.0100678	0.00153055	6e-11	-0.00269854	0.00297228	0.36	-0.00204726	0.000803504	0.011	0.00458647	0.00106348	1.4e-05	-0.00130093	0.005935	0.6686	0.00669769	0.00304754	0.028	-0.0546131	0.05605	0.02531	0.00727977	0.00564817	0.19	0.00344514	0.00642117	0.58	-0.021544	0.00451776	2e-06	-0.00259807	0.0031955	0.41	0.00481442	0.00277884	0.083	-0.00142493
rs11123962	2	104157011	LOC728815, LOC644265	0.00804433	0.00103439	7.5e-15	0.05528	0.01155	1.7e-06	-0.00821975	0.0022734	0.00035	0.00530189	0.00138705	0.00017	0.00598494	0.00269471	0.029	6.873e-05	0.000730179	0.93	0.00300288	0.000963861	0.002	0.00603796	0.005351	0.01064	0.00258893	0.00278707	0.35	0.0330214	0.05163	0.1415	-0.00682312	0.0051063	0.18	-0.00373691	0.00580564	0.52	0.00037781	0.00408464	0.95	0.00183768	0.00288924	0.53	-0.00124251	0.0025121	0.63	0.00011103
rs9712275	2	198907143	PLCL1	0.00588405	0.0010319	1.3e-08	0.06887	0.01153	2.33e-09	0.00251702	0.00226768	0.29	-0.00232624	0.00138662	0.1	0.018587	0.00268814	7.2e-12	0.000949587	0.000727951	0.19	0.000683267	0.000961237	0.42	0.00274471	0.005345	0.2364	0.00163999	0.00276749	0.55	0.0522723	0.05175	0.02004	-0.0194538	0.00509537	0.00011	-0.00521304	0.00579264	0.36	0.01554	0.004076	0.00016	0.00328656	0.0028835	0.25	-0.00372838	0.00250708	0.14	0.00121598
rs7607363	2	213402705	ERBB4	0.0060244	0.00103841	8e-09	-0.06759	0.01159	5.54e-09	0.00374146	0.00228156	0.095	0.000460301	0.00139463	0.79	-0.00441256	0.00270488	0.071	0.00217319	0.000732546	0.0029	0.000814684	0.000966848	0.38	-0.00895122	0.005376	0.0001262	0.000554854	0.00279517	0.83	0.0413927	0.05178	0.06449	-0.00391017	0.00514181	0.46	-0.00670955	0.00584474	0.26	0.00680763	0.00411271	0.092	-0.00321539	0.00290996	0.27	-0.00338143	0.00252964	0.18	0.00053783
rs13010456	2	236792801	AGAP1	0.00774142	0.00105125	2.1e-13	0.0514	0.01175	1.21e-05	0.00203742	0.00231042	0.38	-0.00190596	0.00141046	0.19	-0.00120606	0.00273819	0.72	0.000546784	0.000741994	0.46	-0.000119036	0.000979407	0.91	0	0.005445	0.9828	0.00401424	0.00283237	0.16	0.00309449	0.05269	0.8926	-0.0119578	0.0051827	0.02	-0.0132403	0.00589277	0.025	0.00832175	0.00414554	0.041	-0.000175807	0.0029333	0.95	-0.00699501	0.00255003	0.0062	0.000433419
rs13097760	3	82823561	GBE1, CYP51P1	0.00598755	0.00107776	3.2e-08	-0.003365	0.01208	0.7806	-0.00123292	0.002369	0.6	0.00141386	0.00144608	0.35	-0.00445781	0.00280921	0.15	4.05573e-05	0.000760416	0.97	0.000384	0.00100388	0.69	-0.000738929	0.005605	0.763	0.00313511	0.00289137	0.28	0.0166155	0.05365	0.4703	0.000485813	0.00531668	0.93	0.004174	0.00604445	0.5	-0.0032591	0.0042532	0.43	-0.000230873	0.00300641	0.94	0.00246895	0.0026155	0.34	-0.000204393
rs34478464	3	84228726	CYP51P1, LOC100131101	0.00858848	0.00130506	5.8e-11	-0.02653	0.01294	0.04026	-0.000482808	0.00286788	0.88	0.00429431	0.00175142	0.014	0.00274334	0.00340078	0.48	0.00203522	0.000921156	0.027	0.00288543	0.00121554	0.021	0.00432137	0.005998	0.1101	0.00688113	0.00350657	0.049	0.0174507	0.0574	0.4854	0.00927835	0.00643222	0.14	0.00674476	0.00731249	0.36	0.000164803	0.00514568	0.95	-0.00506051	0.003638	0.16	0.00244794	0.00316404	0.43	-0.000516684
rs960986	3	85519305	LOC440970, CADM2	0.00716034	0.00106799	1.5e-11	0.08959	0.01191	5.5e-14	0.00338263	0.00234798	0.15	0.000437902	0.00143433	0.75	-0.000163068	0.00278344	0.99	0.000878907	0.000753012	0.24	-8.8902e-05	0.000994626	0.93	0.00445255	0.005526	0.06409	0.00357303	0.00285843	0.21	0.0253502	0.0538	0.2778	0.00126484	0.00527402	0.8	0.00459866	0.00599546	0.44	0.00639515	0.00421875	0.12	0.0035193	0.00298352	0.24	0.000422921	0.00259462	0.88	-3.33e-05
rs843372	3	183996213	ECE2	0.00816368	0.00122597	2.2e-11	0.07435	0.01372	5.96e-08	-0.00642916	0.00269473	0.013	0.0013232	0.00164123	0.43	0.00775581	0.0031943	0.016	-0.00096228	0.000865252	0.27	0.00155821	0.0011415	0.17	0.00518051	0.006352	0.0573	-0.00418954	0.00328739	0.2	0.00259798	0.06137	0.9221	-0.007943	0.00602841	0.18	-0.012329	0.00685401	0.071	-0.00172215	0.00482252	0.72	0.00265517	0.00340993	0.44	-0.00280058	0.00296612	0.35	0.000134692
rs11942333	4	46389486	GABRA2	0.00605348	0.00110327	3.8e-08	0.01325	0.01233	0.2827	-0.00312049	0.00242518	0.19	0.000473263	0.0014823	0.7	-0.00452633	0.00287775	0.093	-0.00247217	0.000778367	0.0014	-9.35708e-05	0.001027	0.93	0.00432137	0.005715	0.07271	0.0043183	0.00297358	0.14	0.00560945	0.05498	0.819	-0.00663874	0.00544068	0.23	-0.00195632	0.00618304	0.75	-0.00201018	0.00435285	0.63	-0.00140951	0.00307711	0.64	-0.00353239	0.00267644	0.19	0.000270165
rs13135092	4	103198082	SLC39A8	0.0103303	0.0018774	3.1e-08	0.2327	0.02102	1.75e-28	-0.0274514	0.00412795	3.4e-11	0.00715632	0.00251383	0.0045	0.0105001	0.00489475	0.025	0.000531947	0.00133268	0.71	0.0121091	0.00174887	3.5e-12	0.00389117	0.009745	0.3389	0.0076155	0.00502828	0.13	-0.0416273	0.09773	0.3266	0.00707604	0.00934647	0.46	-0.0172898	0.010626	0.1	-0.00270186	0.00747954	0.73	-0.00587999	0.0052864	0.26	2.84e-05	0.00459769	0.99	-0.000602162
rs6897863	5	92512481	CCT7P2, LOC391811	0.00645716	0.00104732	7.6e-10	0.03793	0.01168	0.001171	-0.0028334	0.00230226	0.21	0.000185926	0.00140608	0.91	-0.000669545	0.00273077	0.68	0.000279561	0.000738284	0.71	0.000773891	0.000975347	0.42	0.00287584	0.005415	0.2183	0.00642053	0.0028241	0.023	0.0210438	0.05245	0.3553	-0.00288726	0.00518362	0.62	-0.00223649	0.00589017	0.7	0.00428672	0.00414601	0.33	0.0028486	0.00293111	0.33	0.00023505	0.00254924	0.91	-5.04e-05
rs12153518	5	138501494	SIL1	0.00670287	0.00103166	6.8e-11	-0.009442	0.01152	0.4126	0.00109305	0.00226774	0.64	-0.00444723	0.00138488	0.0019	0.00310703	0.00269	0.24	-0.000223669	0.000727369	0.76	0.000169489	0.000960903	0.88	-0.00239521	0.005341	0.3055	0.00191822	0.00277747	0.5	0.0342273	0.0514	0.1246	-0.000820883	0.00509302	0.86	-0.00480765	0.00578672	0.4	-0.00415259	0.0040727	0.33	-0.000510988	0.00287944	0.87	-0.0041576	0.00250422	0.098	-0.000415807
rs6923811	6	27289776	POM121L2, FKSG83	0.00677376	0.00110514	9.1e-10	-0.01884	0.01233	0.1264	-0.000550035	0.00243018	0.83	-0.00414639	0.0014873	0.0041	0.0033981	0.00288315	0.25	-0.000349587	0.000778897	0.65	0.000300846	0.00102974	0.77	0.00388252	0.005717	0.118	0.00306978	0.00298608	0.31	-0.00603796	0.055	0.8035	-0.00654901	0.00544878	0.24	-0.00214365	0.00619567	0.73	-0.00473167	0.00435954	0.27	0.00530958	0.00308243	0.084	-0.00297136	0.00268052	0.28	-0.000576658
rs55960940	6	38153146	BTBD9	0.00762668	0.00135164	2e-08	0.01009	0.01509	0.5037	-0.00050421	0.00297184	0.84	0.0032011	0.00181512	0.068	0.00584026	0.00352503	0.1	0.00107905	0.000952309	0.26	0.00140155	0.00125813	0.27	0.00665196	0.007001	0.02902	-0.00129145	0.00361424	0.7	-0.00603796	0.06733	0.8421	-0.00615696	0.00666512	0.37	-0.00630931	0.00757616	0.41	-0.00312079	0.00533205	0.56	-0.000370078	0.00377076	0.93	-0.00686349	0.00327982	0.036	-0.000222218
rs3122170	6	55058998	HCRTR2	0.00950345	0.00122688	5.6e-15	0.03588	0.01374	0.009008	-0.0142045	0.00269752	1.4e-07	0.00398654	0.00164662	0.016	0.027617	0.00319952	7.8e-18	-0.000324515	0.000866646	0.72	0.00586231	0.00114271	2.9e-07	-0.00926167	0.006381	0.0008302	0.000922666	0.00331609	0.78	0.0350293	0.06024	0.1829	-0.0209244	0.00608711	0.00055	-0.0186041	0.00691964	0.0073	-0.00982446	0.00486916	0.046	-0.00253838	0.00344381	0.47	-0.012384	0.00299504	3.3e-05	-0.000695869
rs62519825	8	65479707	LOC100129963	0.0094794	0.00162829	3.8e-09	0.06218	0.01811	0.0005963	-0.00075489	0.00357906	0.85	0.00152357	0.00218931	0.42	0.00946253	0.00424871	0.024	0.00150951	0.0011484	0.18	0.00233437	0.00151655	0.12	0.00346053	0.008384	0.3275	0.00953699	0.00436929	0.03	0.0569049	0.07721	0.08867	-0.0125759	0.00804911	0.11	-0.00989985	0.00914879	0.28	0.0171191	0.00643681	0.0084	-0.00621233	0.00454942	0.17	-0.00502153	0.00395799	0.2	0.000635451
rs285793	8	106087862	LOC644103, LOC100128132	0.00676457	0.00103539	7.9e-11	0.02983	0.01158	0.01002	-0.00286776	0.00227631	0.23	0.0020895	0.00138964	0.16	-0.00577155	0.00270126	0.026	0.000185831	0.000730483	0.78	0.00207685	0.000963941	0.034	0.00603796	0.005371	0.007842	0.00102382	0.00278898	0.71	0.000867722	0.05194	0.9708	0.00567733	0.00511292	0.28	-0.00377641	0.0058106	0.51	-0.0123153	0.00408971	0.0028	0.0009334	0.00289074	0.74	0.00374797	0.0025147	0.14	-0.00056572
rs7837226	8	131235895	ASAP1	0.00574201	0.00103269	2e-08	0.003273	0.01153	0.7766	-0.00128785	0.00227017	0.53	0.00244969	0.0013886	0.074	-0.00331365	0.00269392	0.19	0.000281097	0.000727583	0.71	0.00184226	0.000961907	0.054	0.00156628	0.005344	0.5035	-0.000822215	0.00276615	0.76	0.00252624	0.0515	0.9101	0.00835265	0.00511447	0.11	0.00877277	0.00581192	0.13	-0.00681471	0.00409063	0.1	0.0066195	0.00289187	0.021	-2.32e-05	0.0025155	0.98	-0.000597282
rs55818482	9	81744922	KRT18P24, CHCHD9	0.00973113	0.00125942	1.4e-14	-0.04778	0.01413	0.0007239	-0.00717374	0.00276956	0.0088	0.00321557	0.0016877	0.051	0.00241683	0.0032858	0.54	0.000395316	0.000890007	0.68	0.00382614	0.00117283	0.0012	0.00259798	0.006544	0.3743	0.00296372	0.00340142	0.38	-0.00749066	0.06353	0.7856	0.00888229	0.00621086	0.15	0.00158165	0.00706037	0.83	-0.0097567	0.00496768	0.047	-0.00478733	0.00351255	0.18	0.00103853	0.00305445	0.74	-0.000494273
rs1566362	9	128163132	GAPVD1, MAPKAP1	0.00631993	0.0010687	3.8e-09	-0.01608	0.01196	0.1787	0.000253489	0.00235005	0.86	0.00328026	0.00143452	0.021	-0.000855276	0.00278799	0.79	-0.00079849	0.000753848	0.29	-0.000959573	0.000995494	0.32	0.00992767	0.00555	3.95e-05	0.0086172	0.00286434	0.0027	-0.0358298	0.05302	0.1191	-0.00719902	0.00528012	0.16	-0.00472311	0.00600164	0.44	0.017593	0.00422444	3.3e-05	-0.00478724	0.0029862	0.11	-0.00266398	0.00259788	0.3	0.000243235
rs7476897	10	92416402	LOC119358, HTR7	0.00743007	0.00110192	2.7e-11	0.01435	0.01231	0.2436	-0.0036653	0.00242306	0.12	0.000999691	0.00148113	0.56	0.00129285	0.00287508	0.6	-0.000314104	0.000776934	0.66	0.00166121	0.00102643	0.11	0.000130308	0.005703	0.9636	-0.000790537	0.00297578	0.8	0.0408632	0.05612	0.09344	0.00440097	0.00544529	0.43	0.00631156	0.00618804	0.31	-7.73e-05	0.00435584	0.98	-0.00370756	0.00308007	0.22	-0.000433373	0.00267799	0.88	-0.000610083
rs4765939	12	2582397	CACNA1C	0.00627707	0.00104601	2e-09	0.01225	0.01168	0.2941	-0.00299628	0.00230039	0.2	0.00258236	0.00140482	0.058	0.00113341	0.0027281	0.64	0.000313336	0.000737544	0.67	0.00134162	0.000974525	0.16	0.00130093	0.005412	0.5635	-0.00038281	0.00282176	0.9	0.0178677	0.05205	0.432	0.00197105	0.00515745	0.71	0.00882797	0.00586196	0.13	-0.0103901	0.00412659	0.011	0.0077336	0.00291649	0.008	0.00266292	0.00253739	0.3	-0.000235615
rs1846644	12	117938380	KSR2	0.0113546	0.00104777	2.5e-27	-0.001663	0.01169	0.8869	0.0134706	0.00230394	5.3e-09	-0.00302902	0.00140667	0.036	0.00262888	0.00273294	0.27	0.00172116	0.000738073	0.021	-0.00366779	0.000976301	0.00017	0.00518051	0.005417	0.02787	0.00271368	0.0028114	0.33	0.0744507	0.05169	0.000889	0.00253049	0.00516992	0.67	-0.00102331	0.00587436	0.87	0.00319852	0.00413428	0.43	0.00277246	0.00292285	0.34	-0.00191387	0.0025428	0.45	0.000443978
rs8015449	14	82161860	EEF1A1P2, RPL9P6	0.00619154	0.00103462	1.9e-09	0.02565	0.01153	0.02616	0.000422044	0.00227494	0.82	0.00396978	0.00139188	0.0038	0.00462312	0.00270067	0.08	0.00031523	0.000729059	0.65	-0.000736092	0.000963677	0.42	0.00305075	0.005346	0.1866	0.00263499	0.00278108	0.34	0.0203606	0.05169	0.3645	-0.00267035	0.00510686	0.65	0.00494208	0.00580318	0.39	-0.00289788	0.00408556	0.46	0.00643433	0.00288646	0.026	-0.00089812	0.00251178	0.73	-0.000511674
rs17356118	15	83237899	CPEB1	0.00765559	0.00122087	2.6e-10	-0.01028	0.01365	0.4513	-0.0116022	0.00268463	1.4e-05	0.00588255	0.00164177	0.00026	-0.00380077	0.00318719	0.18	-0.0031074	0.000862034	0.00031	0.00253349	0.00113613	0.027	0.00130093	0.006326	0.6911	0.00337094	0.00330652	0.31	-0.0149779	0.06173	0.5765	0.00320558	0.00600096	0.62	-0.00183681	0.00682022	0.79	-0.00316715	0.00480268	0.47	-0.0097414	0.00339234	0.0041	0.00392798	0.00295132	0.19	-0.000391169
rs886114	16	23865986	PRKCB	0.00604278	0.00107429	1.9e-08	0.02262	0.01202	0.05981	0.00574851	0.00236145	0.013	-0.000686226	0.00144078	0.63	-0.00263603	0.00280321	0.33	0.000742491	0.000757992	0.33	-0.00202444	0.00100027	0.04	0.00173371	0.005572	0.4916	0.00102938	0.00288445	0.72	-0.00200236	0.05384	0.9312	6.84e-05	0.00530071	1	-0.00640735	0.0060222	0.29	-0.00345994	0.00423812	0.43	-0.000197977	0.00299736	0.94	-0.00170093	0.00260695	0.53	-0.000266794
rs11078398	17	17697099	RAI1	0.00766031	0.00124122	7.1e-10	0.03542	0.01265	0.005116	-0.00468041	0.00272898	0.086	0.00397353	0.00166892	0.02	0.0107381	0.00323982	0.00088	-0.00163774	0.000874278	0.06	0.000125886	0.00115672	0.92	-0.00259798	0.005864	0.34	0.00159975	0.00335627	0.64	-0.0273496	0.05591	0.2627	0.00167305	0.00611586	0.79	-0.00377014	0.00694994	0.6	-0.0109518	0.0048947	0.025	-0.000423177	0.00345704	0.89	0.00226451	0.003008	0.45	-0.000499852
rs62066119	17	43695197	LOC644191, MGC57346	0.00831345	0.00121332	7.3e-12	-0.02994	0.01381	0.03014	0.014029	0.00266764	1.3e-07	0.00270217	0.00163362	0.1	-0.00939831	0.00316593	0.0041	0.00538995	0.000855534	2.6e-10	-7.71974e-05	0.00112919	0.96	-0.0149403	0.006386	8.62e-08	-0.0055382	0.00330441	0.093	-0.00732095	0.06163	0.7899	NA	NA	NA	NA	NA	NA	NA	NA	NA	NA	NA	NA	NA	NA	NA	NA
rs2048522	18	44800515	FUSSEL18, TPMTP1	0.00581823	0.00105065	3.5e-08	0.04293	0.01186	0.0002956	0.00662767	0.00231003	0.0035	-0.00175077	0.00141189	0.21	-0.00660442	0.00274238	0.016	0.00174437	0.000740801	0.019	-0.00206042	0.00097838	0.029	0.000738929	0.005495	0.7571	-0.00105396	0.00282291	0.71	0.0278898	0.05296	0.2254	0.00633707	0.0051912	0.25	0.00516413	0.00590001	0.37	0.0133643	0.00415516	0.0011	0.00279705	0.00293517	0.34	-0.000451088	0.0025538	0.84	0.000537332
rs641498	6	124911565	NKAIN2	0.00544301	0.00105893	2.7e-07	-0.05736	0.01184	1.28e-06	0.00545009	0.00232844	0.018	-0.00332147	0.00142418	0.024	0.00984594	0.00276242	0.00042	0.000411655	0.000746843	0.59	-0.00268919	0.000986336	0.0072	0.000434512	0.00549	0.8516	3.97593e-05	0.00286132	0.97	0.0347983	0.05353	0.1342	-0.00775031	0.00523498	0.13	0.00195214	0.00594946	0.75	0.00685539	0.0041858	0.1	-0.00169862	0.00296057	0.56	-0.00149719	0.00257475	0.56	0.000693746
rs12253139	10	128899947	DOCK1	0.00826399	0.00156052	1.2e-07	-0.02844	0.01749	0.1038	-0.00139165	0.00343129	0.71	-0.00576421	0.00209707	0.0068	0.00731127	0.00407093	0.068	-0.00196615	0.00109989	0.076	-0.00140298	0.00145318	0.32	-0.00208963	0.008113	0.5552	0.00205899	0.004234	0.63	-0.0712458	0.08325	0.04881	-0.0148	0.00769504	0.056	-0.0159936	0.00874414	0.068	-0.0169816	0.00615447	0.0064	-0.000694793	0.00435217	0.87	-0.0139384	0.00378475	0.00023	-0.000915088
rs7982022	13	54049003	LOC100133285, RP11-365K22.1	0.00556345	0.00105759	1.6e-07	-0.03004	0.01205	0.01267	0.00434653	0.00232566	0.061	-0.00637019	0.00141991	7.5e-06	0.00544045	0.00275944	0.059	-6.26552e-06	0.000745704	0.98	-0.00204813	0.000985165	0.032	-0.00375108	0.005585	0.1213	-0.00165386	0.00284303	0.56	0.0187005	0.05415	0.4261	-0.00957514	0.00522299	0.077	-0.000304476	0.00593684	0.96	0.00970242	0.00417977	0.017	-0.000446293	0.00295255	0.89	-0.00078347	0.00256841	0.76	0.000666098
rs2472297	15	75027880	CYP1A1, CYP1A2	0.00581559	0.00116462	6.8e-07	-0.07086	0.01297	4.64e-08	-0.00309427	0.00256154	0.21	-0.00167276	0.00156664	0.31	0.00277939	0.0030406	0.39	-0.00116222	0.000821013	0.15	0.00148212	0.00108534	0.17	4.34316e-05	0.006012	0.9802	-0.00237068	0.00311578	0.44	-0.0178677	0.05754	0.4779	0.00100855	0.00574787	0.89	0.00307757	0.00653178	0.64	0.00492567	0.00460019	0.29	0.00599801	0.00324967	0.065	0.00355948	0.00282712	0.21	-0.00030539
rs7162082	15	83896608	HDGFRP3, BNC1	0.00689132	0.00127429	6.6e-08	-0.02413	0.0142	0.08922	-0.00220208	0.00280202	0.4	0.00523105	0.00171217	0.0021	-0.00317643	0.00332656	0.27	-0.000720209	0.00089835	0.42	0.00182949	0.00118714	0.12	-0.00432137	0.006576	0.131	-0.000865102	0.00342423	0.82	0.00815395	0.06397	0.7687	0.00570373	0.00629569	0.36	-0.0038316	0.00715458	0.6	-0.00521137	0.0050378	0.32	0.00357279	0.00355874	0.32	-0.00157604	0.00309632	0.58	-0.000617129
*Effects were aligned with positive association with EDS.
†Case status for hypersomnolence was defined as sleepiness plus long sleep duration and without co-morbid/psychiatric illness (Case=761 vs Control=254,662).
[truncated: 8 more columns]
