# Supplementary material for: Genome-wide association analysis of self-reported daytime sleepiness identifies 42 loci that suggest biological subtypes
Source: Nat Commun. 2019 Aug 13;10:3503. doi: 10.1038/s41467-019-11456-7 (PMC6692391; doi:10.1038/s41467-019-11456-7)
Supplement: Supplementary file 4 — Dataset 3 [file 41467_2019_11456_MOESM4_ESM.xlsx]

## Sheet: Sheet1
Supplementary Data 3. Annotation of genes under association signals for self-reported daytime sleepiness.
	Locus Order	Position (hg19)	lead SNP(s)	P-value (-log10P)	NHGRI GWAS colocated with this signal	# Genes in locus	Genes in locus	Gene brain enrichment in GTEX -log10P	PheGeni Best GWS Trait for gene (P<5x10-8)	OMIM phenotypes for gene	Genes targets for Drugs (DGIDB, Broad Repurposing collection)	Sleep phenotype in model organism
	1	chr1:33215380-33448770	rs2787120	7.69897		7	KIAA1522, YARS, S100PBP, FNDC5, HPCA, TMEM54, RNF19B	FNDC4 3.0, HPCA 5.0		YARS Charcot-Marie-Tooth disease, dominant intermediate C, 608323 (3), Autosomal dominant; HPCA Dystonia 2, torsion, autosomal recessive, 224500 (3), Autosomal recessive;	YARS
	2	chr1:62523223-62636082	rs12140153	13.4685		1	PATJ		INADL Circadian rhythm
	4	chr1:201754528-201888280	rs57746981	9.65758	Excessive daytime sleepiness, sleep traits [PMID: 27992416], chronotype [PMID: 27494321]	5	NAV1, IPO9-AS1, IPO9, SHISA4, LMOD1	SHISA4 10.2	NAV1 Waist Circumference, LMOD1 Breast		IPO9
	5	chr1:222550079-223607389	rs825127	8.02228		14	CICP13, HHIPL2, TAF1A, TAF1A-AS1, MIA3, AIDA, TLR5, BROX, FAM177B, DISP1, NDUFB1P2, TLR5, SUSD4, CCDC185	DISP1 3.3, SUSD4 4.0	MIA3 Myocardial Infarction, SUSD4 Triglycerides	TLR5 {Legionaire disease, susceptibility to}, 608556 (3); {Melioidosis, susceptibility to}, 615557 (3); {Systemic lupus erythematosus, resistance to}, 601744 (3); {Systemic lupus erythematosus, susceptibility to, 1}, 601744 (3);	TLR5
	6	chr2:27388497-28057524	rs4665972	9.40894	reticulocyte count, reticulocyte fraction or red cells, highlight scatter reticulocyte count [PMID: 27863252]; triglycerides [PMID: 23726366]; breast size [PMID: 22747683]	28	SLC5A6, ATRAID, CAD, SLC30A, DNAJC5G, TRIM54, MPV17, UCN, GTF3C2, GTF3C2-AS1, EIF2B4, ZNF513, PPM1G, SNX17, FTH1P3, NRBP1, KRTCAP3, IF172, FNDC4, GCKR, C2orf16, ZNF512, CCDC121, GPN1, SUPT7L, SLC4A1AP, MRPL33, RBKS	ATRAID 11.9, UCN 13.3, GTF3C2 5.5, EIF2B4 5.0, PPM1G 8.3, SNX17 4.9, NRBP1 6.4, GPN1 4.2, SLC4A1AP 3.9,	SLC5A6 Metabolism, GTF3C2 Insulin-Like Growth Factor I, SNX17 Triglycerides, GCKR gamma-Glutamyltransferase, C2orf16 Triglycerides, ZNF512 Triglycerides, CCDC121 Triglycerides, GPN1 Triglycerides, MRPL33 Glucose, RBKS Schizophrenia	CAD Epileptic encephalopathy, early infantile, 50, 616457 (3), Autosomal recessive; MPV17 Mitochondrial DNA depletion syndrome 6 (hepatocerebral type), 256810 (3), Autosomal recessive; EIF2B4 Leukoencephaly with vanishing white matter, 603896 (3), Autosomal recessive; Ovarioleukodystrophy, 603896 (3), Autosomal recessive; ANF513 ?Retinitis pigmentosa 58, 613617 (3), Autosomal recessive; GCKR [Fas…	CAD, SLC5A6
	7	chr2:46637081-46869721	rs7598712	7.65758		5	TMEM247, ATP6V1E2, RHOQ, PIGF, CRIPT	CRIPT 9.0	CRIPT: body height	CRIPT Short stature with microcephaly and distinctive facies, 615789 (3), Autosomal recessive	PIGF
	10	chr2:198144309-198959372	rs9712275	7.88606		11	ANKRD44, SF3B1,COQ10B, HSPD1, HSPE1,HSPE1-MOB4,MOB4, RFTN2, MARS2, BOLL, PLCL1	ANKRD44 3.2, SF3B1 6.4, RFTN2 12.8	ANKRD44 Gallbladder Diseases, SF3B1 Schizophrenia, COQ10B Schizophrenia, RFTN2 Circadian Rhythm, PLCL1 Menarche	SF3B1 Myelodysplastic syndrome, somatic, 614286 (3); HSPD1 Leukodystrophy, hypomyelinating, 4, 612233 (3), Autosomal recessive; Spastic paraplegia 13, autosomal dominant, 605280 (3), Autosomal dominant; MARS2 ?Combined oxidative phosphorylation deficiency 25, 616430 (3), Autosomal recessive; Spastic ataxia 3, autosomal recessive, 611390 (3), Autosomal recessive	HSPD1, PLCL1, SF3B1
	11	chr2:213334699-213412426	rs7607363	8.09691		1	ERBB4	ERBB4 15.5	ERBB4 Polycystic Ovary Syndrome	ERBB4 Amyotrophic lateral sclerosis 19, 615515 (3), Autosomal dominant	ERBB4
	12	chr2:236769249-236828766	rs13010456	12.6778		1	AGAP1	AGAP1 18.7	AGAP1: schizoprenia
	15	chr3:85406931-85650217	rs960986	10.8239		1	CADM2	CADM2 24.9	CADM2 Waist Circumference
	16	chr3:183937619-184084959	rs843372	10.6576		10	VWA5B2, MIR1224, ALG3, ECE2, CAMK2N2, PSMD2, EIF4G1, FAM131A, CLCN2, ROLR2H	VWA5B2 7.5, ALG3 12.1, ECE2 7.9, CAMK2N2 9.2, EIF4G1 8.4, FAM131A 6.3	EIF4G1 Menarche	ALG3 Congenital disorder of glycosylation, type Id, 601110 (3), Autosomal recessive; EIF4G1 {Parkinson disease 18}, 614251 (3), Autosomal dominant; CLCN2 {Epilepsy, idiopathic generalized, susceptibility to, 11}, 607628 (3), Autosomal dominant; {Epilepsy, juvenile absence, susceptibility to, 2}, 607628 (3), Autosomal dominant; {Epilepsy, juvenile myoclonic, susceptibility to, 8}, 607628 (3), Auto…	CLCN2, PSMD2, ECE2
	17	chr4:46247100-46876858	rs11942333	7.42022		2	GABRA2, COX7B2	GABRA2 13.0	GABRA2 Alzheimer disease	GABRA2 {Alcohol dependence, susceptibility to}, 103780 (3), Multifactorial	GABRA2
	18	chr4:103111761-103204358	rs13135092	7.50864	HDL cholesterol [PMID: 25962943]	1	SLC39A8		SLC39A8 Triglycerides	SLC39A8 Congenital disorder of glycosylation, type IIn, 616721 (3), Autosomal recessive
	20	chr5:138020898-138576616	rs12153518	10.1675		3	CTNNA1, LRRTM2, SIL1	CTNNA1 6.6, LRRTM2 24.0, SIL1 7.4	CTNNA1 Carotid Stenosis; SIL1 Age-related hearing impairment 1	CTNNA1 Macular dystrophy, patterned, 2, 608970 (3), Autosomal dominant; SIL1 Marinesco-Sjogren syndrome, 248800 (3), Autosomal recessive
	21	chr6:26583129-27297830	rs6923811	9.04096		6	HIST1H2AG, HIST1H2BJ, PRSS16, ABT1, HIST1H2BK, POM121L2	ABT1 6.0, HIST1H2BK 4.7	HIST1H2BJ: schizophrenia, ABT1 Lupus Erythematosus, Systemic, POM121L2 plalet function test, ABT1 lupus erythematosus
	22	chr6:38140631-38165266	rs55960940	7.69897		2	ZFAND3, BTBD9	BTBD9 7.9	BTBD9 Restless Legs Syndrome, ZFAND3 Diabetes Mellitus, Type 2
	23	chr6:55011730-55190480	rs3122170	14.2518		1	HCRTR2	HCRTR2 6.6	HCRTR2 Sleep Initiation and Maintenance Disorders		HCRTR2	HCRTR2
	39	chr6:124937155-124965259	rs641498			1	NKAIN2	NKAIN2 7.0	NKAIN2 Varicose Veins
	24	chr8:65436090-65568214	rs62519825	8.42022		2	CYP7B1, BHLHE22	BHLHE22 4.6		CYP7B1 Bile acid synthesis defect, congenital, 3, 613812 (3), Autosomal recessive; Spastic paraplegia 5A, autosomal recessive, 270800 (3), Autosomal recessive	CYP7B1
	26	chr8:131025959-131391241	rs7837226	7.69897		3	ASAP1-IT1, ASAP1,FAM49B		ASAP1 Tuberculosis, ASAP1-IT1 circadian rhythm
	28	chr9:127616842-128420220	rs1566362	8.42022		10	WDR38, RPL35, ARPC5L, GOLGA1, SCAI, PPP6C, RABEPK, HSPA5, GAPVD1, MAPKAP1	RPL35 5.9, GOLGA1 7.1, SCAI 4.4, HSPA5 4.8, GAPVD1 3.4,	MAPKAP1 Lipoproteins, VLDL		HSPA5, MAPKAP1
	29	chr10:128796299-129010970	rs12253139			2	DOCK1, HTR7		DOCK1 Pulmonary Disease, Chronic Obstructive, HTR7 White Matter		HTR7
	30	chr12:2563476-2597759	rs4765939	8.69897		1	CACNA1C		CACNA1C Schizophrenia		CACNA1C
	31	chr12:117918602-117969378	rs1846644	26.6021		1	KSR2		KSR Lung Volume Measurements
	42	chr15:74709975-75448882	rs2472297		caffeine metabolism [PMID: 27702941], caffee consumption [PMID: 25288136, 21357676	18	SEMA7A, UBL7, ARID3B, CLK3, EDC3, CYP1A1, CYP1A2, CSK, LMAN1L, CPLX3, ULK3, MPI, FAM219B, COX5A, RPP25, SCAMP5, SCAMP2, PPCDC	CLK3 4.3, SCAMP5 13.3, SCAMP2 6.9, PPCDC 4.7	UBL7 Cleft Palate, ARID3B Cleft Palate, CLK3 Urinary Bladder Neoplasms, CYP1A1 Coffee, CSK Blood Pressure, LMAN1L Blood Pressure, CPLX3 Coffee, ULK3 Blood Pressure, MPI Blood Pressure, SCAMP5 Lupus Erythematosus, Systemic, SCAMP2 Blood Pressure, PPCDC Zinc	SEMA7A [Blood group, John-Milton-Hagen system], 614745 (3); EDC3 ?Mental retardation, autosomal recessive 50, 616460 (3), Autosomal recessive; MPI Congenital disorder of glycosylation, type Ib, 602579 (3), Autosomal recessive	CLK3, CSK,CYP1A1,CYP1A2, MPI, COX5A	SEMA7A
	33	chr15:82424645-83427684	rs17356118	9.58503		7	RPS17, AP3B2, CPEB1, EFL1, GOLGA2P10, FSD2, GOLGA6L18	RPS17 6.5, AP3B2 7.6, CPEB1 6.2		RPS17 Diamond-Blackfan anemia 4, 612527 (3), Autosomal dominant; AP3B2 Epileptic encephalopathy, early infantile, 48, 617276 (3), Autosomal recessive;	EFL1
	34	chr16:23755963-23966086	rs886114	7.72125		1	PRKCB	PRKCB 7.0	PRKCB Liver Cirrhosis, Biliary		PRKC8
	35	chr17:17584787-17740325	rs11078398	9.14874		2	RAI1,SREBF1		RAI1 Coronary disease	RAI1 Smith-Magenis syndrome, 182290 (3), Autosomal dominant, Isolated cases		RAI1
	36	chr17:43471275-45124520	rs62066119	11.1367		16	ARHGAP27, PLEKHM1, CRHR1, SPPL2C, MAPT, STH, KANSL1, ARL17B, LRRC37A, LRRC37A2, ARL17A, NSF, WNT3, WNT9B, GOSR2, RP11-156P1.2	CRHR1 3.3, SPPL2C 3.2, MAPT 16.4, STH 6.5, NSF 12.5,	PLEKHM1 Ovarian Neoplasms, CRHR1 Platelet Function Tests, SPPL2C Platelet Function Tests, STH Platelet Function Tests, KANSL1 Vital Capacity, ARL17B Alzheimer Disease, LRRC37A Platelet Function Tests, NSF Parkinson Disease, WNT3 Parkinson Disease, GOSR2 Heart Function Tests	PLEKHM1 Osteopetrosis, autosomal recessive 6, 611497 (3); MAPT Dementia, frontotemporal, with or without parkinsonism, 600274 (3), Autosomal dominant; {Parkinson disease, susceptibility to}, 168600 (3), Isolated cases, Multifactorial; Pick disease, 172700 (3), Autosomal dominant, Isolated cases; Supranuclear palsy, progressive, 601104 (3), Autosomal dominant; Supranuclear palsy, progressive atypi…	CRHR1, MAPT, NSF
	37	chr18:44746739-44938826	rs2048522	7.45593		1	SKOR2		SKOR2 Menarche
	Locus order corresponds to the order of loci reported in Supplementary Table 3.
	The association interval of each locus was defined as the boundary for all SNPs with r2>=0.5 to lead SNP in 1KG CEU.
	The genes within that region were annotated using SNPsea (Slowikowski, Hu et al. 2014).
	For annotated genes, GWAS hits with r2>0.7 were identified by NHGRI GWAS catalog (MacArthur, Bowler et al. 2017).
	Gene expression enrichment in GTEX was evaluated relative to non-brain tissues and the databases PheGenI (Ramos, Hoffman et al. 2014).
	OMIM (Hamosh, Scott et al. 2005), DGIdb (Cotto, Wagner et al. 2018) were queried for each gene for reported Mendelian diseases and druggable targets.
	A list of genes with published sleep phenotypes in model organisms (mouse, flies, worms, zebrafish) were courted and queried.
