# Supplementary material for: Genome-wide association analysis of self-reported daytime sleepiness identifies 42 loci that suggest biological subtypes
Source: Nat Commun. 2019 Aug 13;10:3503. doi: 10.1038/s41467-019-11456-7 (PMC6692391; doi:10.1038/s41467-019-11456-7)
Supplement: Supplementary file 5 — Dataset 4 [file 41467_2019_11456_MOESM5_ESM.xlsx]

## Sheet: Sheet1
Supplementary Data 4. Variant annotation for SNPs with a causal probability larger than 0.2.
									Conservation				miRNA	Evolution Fitness	ENCODE				Functional Consequence Prediction
	Trait	SNP	PICS probability	Chr:position (NCBI Build 37)	Ref/Alt	Ancestral Allele	Gene	Annotation	Gerp Neutral Evolution Score	Gerp Rejected Subsitution Score	Gerp Element Score	Gerp Element pval	mirSVR-Score	Fitness Consequence Score	H3K27 acetylation	H3K4 methylation	H3K4 trimethylation	Nucelosome position track score	PolyPhen category	PolyPhen Score	SIFT category	SIFT Score	CADD rank score
	EDS	rs12140153	1	1:62579891	G/T	G	PATJ	missense	5.5	5.5	642	1.06888e-82	-0.0364	0.65045	1.56	4	4.8	2	probably damaging	0.951	deleterious	0	29.4
		rs17131124	0.998	1:91127548	C/G	C	U3	downstream	5.64	1.7	3483.5	8.16729e-250	-	0.061782	4	2	3	0.9	-	-	-	-	13.67
		rs57746981	0.425	1:201885234	C/T	C	LMOD1	intron	0.466	0.466	-	-	-	0.074427	3	9.32	3	2	-	-	-	-	2.882
		rs10800796	0.425	1:201886197	G/A	G	LMOD1	intron	2.9	1.98	-	-	-	0.109065	54.36	90.8	14.76	1.4	-	-	-	-	6.032
		rs4665972	0.847	2:27598097	T/C	C	NA	regulatory	0.709	-0.574	-	-	-	0.069498	3	9.36	3.12	0.6	-	-	-	-	0.712
		rs6741951	0.416	2:58959112	G/A	A	LINC01122	intron	4.36	-1.65	-	-	-	0.053666	15.56	15.08	2.72	0.4	-	-	-	-	8.871
		rs960986	0.212	3:85519305	C/T	C	CADM2	intron	3.02	0.777	-	-	-	0.061782	3	3	2	0.4	-	-	-	-	2.567
		rs843371	0.393	3:183994536	A/G	G	ECE2	intron	2.63	2.63	-	-	-	0.095567	4.88	7.52	2.4	0.7	-	-	-	-	7.613
		rs843372	0.393	3:183996213	C/T	T	ECE2	intron	4.99	-0.576	-	-	-	0.065702	1	1	2	0.9	-	-	-	-	3.428
		rs11942333	0.254	4:46389486	G/A	A	GABRA2	intron	5.06	-5.77	-	-	-	0.053666	-	2	2.28	0.2	-	-	-	-	3.861
		rs13135092	0.629	4:103198082	A/G	A	SLC39A8	intron	0	0	-	-	-	0.088604	1	1	1	0.9	-	-	-	-	10.3
		rs2393923	0.222	6:27270261	T/C	T	POM121L2	intron	0.149	0.149	-	-	-	0.069834	2.48	3	2.12	1	-	-	-	-	6.961
		rs6923811	0.748	6:27289776	T/C	T	VN1R10P	upstream	1.23	1.23	-	-	-	0.053666	2.96	1.16	4	1.1	-	-	-	-	4.711
		rs56143617	0.251	6:38152041	C/T	C	BTBD9	intron	1.89	-3.79	-	-	-	0.078537	2.32	3.84	3	2.7	-	-	-	-	0.317
		rs55960940	0.726	6:38153146	T/C	T	BTBD9	intron	2.69	-1.51	-	-	-	0.078537	3	2.68	2	2	-	-	-	-	2.85
		rs285793	0.645	8:106087862	G/A	G	RP11-127H5.1	intron, NMD	1.91	-2.25	-	-	-	0.053666	1.88	3	3.2	1.6	-	-	-	-	1.462
		rs7837226	0.56	8:131235895	A/G	G	ASAP1	intron	2.82	-1.17	-	-	-	0.057495	5.6	8.32	5.56	2.3	-	-	-	-	1.612
		rs55818482	0.805	9:81744922	T/C	T	-	regulatory	6.16	1.17	1655.3	4.95644e-219	-	0.087884	1.44	4	2	0.7	-	-	-	-	11.91
		rs1566362	0.212	9:128163132	T/C	C	-	intergenic	1.66	-3.31	-	-	-	0.056797	2	3.04	4	1.7	-	-	-	-	0.628
		rs10848659	0.267	12:2575941	G/A	G	CACNA1C	intron	2.06	-3.42	-	-	-	0.065702	5.04	2	4	1.2	-	-	-	-	0.276
		rs4765939	0.523	12:2582397	G/C	G	CACNA1C	intron	2.84	-1.1	-	-	-	0.065702	6	2.72	4.64	1.4	-	-	-	-	0.29
		rs1846644	0.507	12:117938380	T/C	T	KSR2	intron	2.44	-3.14	-	-	-	0.053666	1	1	3	1.2	-	-	-	-	0.809
		rs17356118	0.31	15:83237899	A/G	A	CPEB1	intron	5.59	-2.04	363	3.99167e-67	-	0.065702	1.08	3	3.6	2.1	-	-	-	-	19.14
		rs886114	0.395	16:23865986	C/T	C	PRKCB	intron	3.13	-1.23	-	-	-	0.078537	14.56	39.28	15.4	1.9	-	-	-	-	3.359
		rs11078398	0.65	17:17697099	G/A	G	RAI1	synonymous	3.97	0.168	5035.6	0	-	0.604399	5	9.32	1.76	0.5	-	-	-	-	0.016
		rs2048522	0.462	18:44800515	A/T	A	-	intergenic	4.19	0.223	-	-	-	0.061782	3	3	2.32	0.6	-	-	-	-	0.872
	EDS_adjBMI	rs641498	0.209	6:124911565	A/G	A	NKAIN2	intron	3.52	-0.213	-	-	-	0.061782	1	5.08	2	0.8	-	-	-	-	1.724
		rs554225	0.209	6:124917794	A/G	A	NKAIN2	intron	1.84	-0.59	-	-	-	0.061782	2	2	1.8	2.2	-	-	-	-	6.357
		rs472059	0.209	6:124917005	A/G	A	NKAIN2	intron	2.3	1.13	-	-	-	0.061782	3	2	1.6	1.1	-	-	-	-	3.316
		rs7982022	0.265	13:54049003	G/A	G	-	intergenic	4.89	-0.713	-	-	-	0.061782	3.76	-	5	1.4	-	-	-	-	0.11
		rs2472297	0.983	15:75027880	C/T	C	-	intergenic	1.8	-0.783	-	-	-	0.065702	2	3	3.2	3.1	-	-	-	-	1.135
		rs7162082	1	15:83896608	C/T	C	RP11-382A20.4	intron	1.32	0.0871	-	-	-	0.053666	2	2	3.16	0.9	-	-	-	-	3.349
	Functional Annotation from CADD, VEP, TF, and miRNA
	Annotated SNPs with PICs probablity >=0.20
