# Supplementary material for: Genome-wide association analysis of self-reported daytime sleepiness identifies 42 loci that suggest biological subtypes
Source: Nat Commun. 2019 Aug 13;10:3503. doi: 10.1038/s41467-019-11456-7 (PMC6692391; doi:10.1038/s41467-019-11456-7)
Supplement: Supplementary file 6 — Dataset 5 [file 41467_2019_11456_MOESM6_ESM.xlsx]

## Sheet: Sheet1
Supplementary Data 5. Pathway and ontology enrichment analysis using EnrichR.
	Database	Term	Overlap	P-value	Adjusted P-value	Old P-value	Old Adjusted P-value	Z-score	Combined Score	Genes
	Reactome 2016	VEGFA-VEGFR2 Pathway_Homo sapiens_R-HSA-4420097	6/320	0.000888399	0.130564	0.000505066	0.0945002	-2.53822	17.8337	PRKCB;ERBB4;PSMD2;MAPKAP1;CTNNA1;KSR2
		Signaling by VEGF_Homo sapiens_R-HSA-194138	6/328	0.00100918	0.130564	0.000574469	0.0945002	-2.5123	17.3314	PRKCB;ERBB4;PSMD2;MAPKAP1;CTNNA1;KSR2
		Signaling by Insulin receptor_Homo sapiens_R-HSA-74752	5/311	0.00467168	0.133086	0.00306359	0.125872	-2.46203	13.2118	ERBB4;PSMD2;KSR2;ATP6V1E2;EIF4G1
		VEGFR2 mediated cell proliferation_Homo sapiens_R-HSA-5218921	4/248	0.011168	0.21105	0.00821021	0.180077	-2.42815	10.9138	PRKCB;ERBB4;PSMD2;KSR2
		Downstream signaling events of B Cell Receptor (BCR)_Homo sapiens_R-HSA-1168372	4/192	0.00460783	0.133086	0.00337914	0.125872	-2.41801	13.0089	PRKCB;ERBB4;PSMD2;MAPKAP1
		Signaling by the B Cell Receptor (BCR)_Homo sapiens_R-HSA-983705	4/233	0.00903258	0.21105	0.00663053	0.155817	-2.36476	11.1307	PRKCB;ERBB4;PSMD2;MAPKAP1
		NCAM signaling for neurite out-growth_Homo sapiens_R-HSA-375165	4/266	0.0141305	0.21105	0.0104124	0.182375	-2.36278	10.0641	ERBB4;PSMD2;CACNA1C;KSR2
		IGF1R signaling cascade_Homo sapiens_R-HSA-2428924	4/288	0.0183759	0.21105	0.0135883	0.182375	-2.3596	9.43065	ERBB4;PSMD2;KSR2;EIF4G1
		IRS-mediated signalling_Homo sapiens_R-HSA-112399	4/284	0.0175514	0.21105	0.0129698	0.182375	-2.35765	9.53107	ERBB4;PSMD2;KSR2;EIF4G1
		Signaling by Type 1 Insulin-like Growth Factor 1 Receptor (IGF1R)_Homo sapiens_R-HSA-2404192	4/288	0.0183759	0.21105	0.0135883	0.182375	-2.34947	9.39017	ERBB4;PSMD2;KSR2;EIF4G1
		Insulin receptor signalling cascade_Homo sapiens_R-HSA-74751	4/287	0.0181676	0.21105	0.0134319	0.182375	-2.34537	9.40053	ERBB4;PSMD2;KSR2;EIF4G1
		IRS-related events triggered by IGF1R_Homo sapiens_R-HSA-2428928	4/288	0.0183759	0.21105	0.0135883	0.182375	-2.34033	9.35361	ERBB4;PSMD2;KSR2;EIF4G1
		Signaling by SCF-KIT_Homo sapiens_R-HSA-1433557	4/325	0.0271528	0.21105	0.0202211	0.185126	-2.28641	8.24542	ERBB4;PSMD2;MAPKAP1;KSR2
		Downstream signaling of activated FGFR2_Homo sapiens_R-HSA-5654696	4/329	0.0282288	0.21105	0.02104	0.185126	-2.27211	8.10554	ERBB4;PSMD2;MAPKAP1;KSR2
		Downstream signaling of activated FGFR4_Homo sapiens_R-HSA-5654716	4/329	0.0282288	0.21105	0.02104	0.185126	-2.2637	8.07554	ERBB4;PSMD2;MAPKAP1;KSR2
		Downstream signaling of activated FGFR3_Homo sapiens_R-HSA-5654708	4/329	0.0282288	0.21105	0.02104	0.185126	-2.2551	8.04487	ERBB4;PSMD2;MAPKAP1;KSR2
		Downstream signaling of activated FGFR1_Homo sapiens_R-HSA-5654687	4/332	0.0290524	0.21105	0.0216675	0.185126	-2.24814	7.95539	ERBB4;PSMD2;MAPKAP1;KSR2
		Signaling by FGFR3_Homo sapiens_R-HSA-5654741	4/333	0.0293301	0.21105	0.0218793	0.185126	-2.24703	7.93009	ERBB4;PSMD2;MAPKAP1;KSR2
		Signaling by FGFR4_Homo sapiens_R-HSA-5654743	4/332	0.0290524	0.21105	0.0216675	0.185126	-2.24673	7.95039	ERBB4;PSMD2;MAPKAP1;KSR2
		Signaling by FGFR1_Homo sapiens_R-HSA-5654736	4/336	0.0301727	0.21105	0.0225222	0.185126	-2.23421	7.82155	ERBB4;PSMD2;MAPKAP1;KSR2
		Signaling by ERBB4_Homo sapiens_R-HSA-1236394	4/330	0.0285018	0.21105	0.0212479	0.185126	-2.22795	7.92657	ERBB4;PSMD2;MAPKAP1;KSR2
		DAP12 signaling_Homo sapiens_R-HSA-2424491	4/344	0.0324895	0.21105	0.0242937	0.185126	-2.22577	7.62736	ERBB4;PSMD2;MAPKAP1;KSR2
		Downstream signal transduction_Homo sapiens_R-HSA-186763	4/341	0.0316088	0.21105	0.0236197	0.185126	-2.20446	7.6149	ERBB4;PSMD2;MAPKAP1;KSR2
		WNT ligand biogenesis and trafficking_Homo sapiens_R-HSA-3238698	2/26	0.00371711	0.133086	0.00359633	0.125872	-2.19538	12.2827	WNT9B;WNT3
		Signaling by EGFR_Homo sapiens_R-HSA-177929	4/355	0.0358421	0.21105	0.0268663	0.185126	-2.19133	7.29412	ERBB4;PSMD2;MAPKAP1;KSR2
		Signaling by FGFR2_Homo sapiens_R-HSA-5654738	4/361	0.0377527	0.21105	0.0283369	0.185126	-2.18516	7.16012	ERBB4;PSMD2;MAPKAP1;KSR2
		Signaling by Wnt_Homo sapiens_R-HSA-195721	4/295	0.0198762	0.21105	0.0147159	0.185126	-2.18264	8.55208	PRKCB;PSMD2;WNT9B;WNT3
		Class B/2 (Secretin family receptors)_Homo sapiens_R-HSA-373080	3/84	0.00319453	0.133086	0.002657	0.125872	-2.17242	12.4834	WNT9B;WNT3;CRHR1
		Signaling by FGFR_Homo sapiens_R-HSA-190236	4/366	0.039389	0.21105	0.0295991	0.185126	-2.1329	6.89837	ERBB4;PSMD2;MAPKAP1;KSR2
		DAP12 interactions_Homo sapiens_R-HSA-2172127	4/359	0.0371094	0.21105	0.0278414	0.185126	-2.11824	6.97723	ERBB4;PSMD2;MAPKAP1;KSR2
		Signaling by PDGF_Homo sapiens_R-HSA-186797	4/364	0.0387296	0.21105	0.0290902	0.185126	-2.11596	6.87931	ERBB4;PSMD2;MAPKAP1;KSR2
		VEGFR2 mediated vascular permeability_Homo sapiens_R-HSA-5218920	2/27	0.00400543	0.133086	0.00385504	0.125872	-2.05367	11.3365	MAPKAP1;CTNNA1
		NGF signalling via TRKA from the plasma membrane_Homo sapiens_R-HSA-187037	4/374	0.042091	0.21105	0.0316884	0.185126	-2.05283	6.50321	ERBB4;PSMD2;MAPKAP1;KSR2
		Cell-cell junction organization_Homo sapiens_R-HSA-421270	3/61	0.00127783	0.130564	0.00109759	0.120369	-2.01279	13.4104	CADM2;CTNNA1;INADL
		Activation of NF-kappaB in B cells_Homo sapiens_R-HSA-1169091	2/66	0.0224261	0.21105	0.0200178	0.185126	-1.97871	7.5142	PRKCB;PSMD2
		AUF1 (hnRNP D0) binds and destabilizes mRNA_Homo sapiens_R-HSA-450408	2/54	0.0153682	0.21105	0.0138583	0.182375	-1.9743	8.24358	PSMD2;EIF4G1
		Fc epsilon receptor (FCERI) signaling_Homo sapiens_R-HSA-2454202	4/395	0.0496745	0.21105	0.0375852	0.185126	-1.96568	5.90148	ERBB4;PSMD2;MAPKAP1;KSR2
		Neurotransmitter Receptor Binding And Downstream Transmission In The Postsynaptic Cell_Homo sapiens_R-HSA-112314	3/142	0.0135654	0.21105	0.0110095	0.182375	-1.96508	8.45031	NSF;GABRA2;PRKCB
	GO Molecular Function 2017b	protein kinase C binding	4/328	0.0279575	0.291229	0.0320103	0.319063	-2.91225	10.4173	NSF;PRKCB;MAPKAP1;FAM83B
		cadherin binding involved in cell-cell adhesion	4/294	0.0196573	0.291229	0.0226337	0.319063	-2.82225	11.0895	CTNNA1;ASAP1;GAPVD1;EIF4G1
		cadherin binding	4/275	0.0157824	0.291229	0.0182392	0.319063	-2.76159	11.4574	CTNNA1;ASAP1;GAPVD1;EIF4G1
		mitogen-activated protein kinase kinase kinase kinase binding	3/297	0.0860017	0.291229	0.09571	0.319063	-2.401	5.89058	NSF;MAPKAP1;FAM83B
		protein histidine kinase binding	3/297	0.0860017	0.291229	0.09571	0.319063	-2.39502	5.8759	NSF;MAPKAP1;FAM83B
		3-phosphoinositide-dependent protein kinase binding	3/297	0.0860017	0.291229	0.09571	0.319063	-2.3871	5.85649	NSF;MAPKAP1;FAM83B
		protein tyrosine kinase binding	3/301	0.0886778	0.291229	0.0986365	0.319063	-2.36457	5.72876	NSF;MAPKAP1;FAM83B
		JUN kinase binding	3/301	0.0886778	0.291229	0.0986365	0.319063	-2.3571	5.71065	NSF;MAPKAP1;FAM83B
		protein kinase B binding	3/303	0.090029	0.291229	0.100114	0.319063	-2.35434	5.66836	NSF;MAPKAP1;FAM83B
		mitogen-activated protein kinase kinase kinase binding	3/304	0.0907079	0.291229	0.100856	0.319063	-2.34576	5.63009	NSF;MAPKAP1;FAM83B
		mitogen-activated protein kinase kinase binding	3/305	0.0913889	0.291229	0.1016	0.319063	-2.33953	5.59762	NSF;MAPKAP1;FAM83B
		mitogen-activated protein kinase binding	3/308	0.0934451	0.291229	0.103846	0.319063	-2.33907	5.54448	NSF;MAPKAP1;FAM83B
		protein kinase A catalytic subunit binding	3/309	0.0941347	0.291229	0.1046	0.319063	-2.33041	5.50682	NSF;MAPKAP1;FAM83B
		frizzled binding	2/85	0.0357779	0.291229	0.0400195	0.319063	-2.18267	7.26921	WNT9B;WNT3
		translation initiation factor activity	3/54	0.000896203	0.266172	0.00114724	0.319063	-2.12518	14.9131	EIF2B5;CPEB1;EIF4G1
		SH3 domain binding	2/52	0.0143045	0.291229	0.0165003	0.319063	-1.95836	8.31753	ARHGAP27;MAPT
	GO Cellular Component 2017b	Golgi stack lumen	2/119	0.0652659	0.672335	0.0619007	0.657879	-2.34013	6.38687	NSF;WNT3
	GO Biological Process 2017b	regulation of transcription from RNA polymerase II promoter involved in heart development	6/378	0.00207541	0.181925	0.00155982	0.174776	-4.83145	29.8468	BARHL2;SREBF1;PRKCB;ERBB4;CACNA1C;ECE2
		MAPK import into nucleus	4/273	0.0154052	0.242197	0.0130332	0.242262	-4.114	17.1679	POM121L2;IPO9;ERBB4;PSMD2
		regulation of transcription from RNA polymerase II promoter by calcium-mediated signaling	4/338	0.0307423	0.242197	0.0260626	0.242262	-4.08923	14.2392	BARHL2;SREBF1;PRKCB;KSR2
		torso signaling pathway	4/371	0.0410657	0.243927	0.0348978	0.242262	-4.08166	13.031	BARHL2;SREBF1;PRKCB;ERBB4
		regulation of SREBP signaling pathway	4/318	0.0253303	0.242197	0.0214512	0.242262	-4.05644	14.9105	BARHL2;SREBF1;PRKCB;EIF4G1
		protein import into nucleus	5/224	0.00112921	0.181925	0.000912952	0.174776	-3.77613	25.6257	NSF;POM121L2;IPO9;SNX17;SIL1
		protein import into nucleus, translocation	6/198	6.75835e-05	0.101646	5.27356e-05	0.0793143	-3.68366	35.371	NSF;POM121L2;GCKR;IPO9;SNX17;SIL1
		negative regulation of cytoplasmic translational initiation in response to stress	2/13	0.000918703	0.181925	0.00109429	0.174776	-3.41363	23.87	EIF2B5;CPEB1
		phosphorylation of RNA polymerase II C-terminal domain	4/596	0.155774	0.295814	0.135824	0.271295	-3.38693	6.29748	BARHL2;SREBF1;PRKCB;KSR2
		negative regulation of protein targeting to mitochondrion	2/13	0.000918703	0.181925	0.00109429	0.174776	-3.36034	23.4973	SREBF1;MAPT
		response to peptide hormone	2/19	0.00198693	0.181925	0.00216116	0.174776	-3.3378	20.765	EIF2B5;HCRTR2
		protein export from nucleus	3/168	0.0211404	0.242197	0.0188438	0.242262	-3.3154	12.7861	NSF;SNX17;SIL1
		protein transport to vacuole involved in ubiquitin-dependent protein catabolic process via the multivesicular body sorting pathway	3/156	0.0174093	0.242197	0.0155475	0.242262	-3.26951	13.244	NSF;SNX17;SIL1
		intracellular protein transport	3/188	0.0282598	0.242197	0.0251384	0.242262	-3.26886	11.6578	NSF;SNX17;SIL1
		stress-activated MAPK cascade	3/250	0.0573549	0.245238	0.0509769	0.242262	-3.25853	9.31449	ERBB4;MAPKAP1;PSMD2
		endosome to plasma membrane protein transport	3/203	0.034336	0.242197	0.0305184	0.242262	-3.24287	10.9335	NSF;SNX17;SIL1
		protein targeting	3/156	0.0174093	0.242197	0.0155475	0.242262	-3.23129	13.0892	NSF;SNX17;SIL1
		insulin receptor signaling pathway	3/177	0.0242047	0.242197	0.0215521	0.242262	-3.19001	11.8707	CPEB1;ERBB4;ATP6V1E2
		retrograde transport, endosome to Golgi	3/194	0.0306148	0.242197	0.0272227	0.242262	-3.15663	11.0049	NSF;SNX17;GOSR2
		intracellular protein transmembrane transport	3/139	0.0128123	0.242197	0.0114865	0.242262	-3.13964	13.6805	NSF;SNX17;SIL1
		establishment of protein localization to mast cell secretory granule	3/137	0.012324	0.242197	0.011055	0.242262	-3.1384	13.797	NSF;SNX17;SIL1
		misfolded protein transport	3/137	0.012324	0.242197	0.011055	0.242262	-3.13511	13.7826	NSF;SNX17;SIL1
		protein exit from endoplasmic reticulum	3/140	0.0130606	0.242197	0.0117059	0.242262	-3.13458	13.5983	NSF;SNX17;SIL1
		protein-DNA complex transport	3/137	0.012324	0.242197	0.011055	0.242262	-3.13351	13.7756	NSF;SNX17;SIL1
		intracellular protein transport in other organism involved in symbiotic interaction	3/137	0.012324	0.242197	0.011055	0.242262	-3.13169	13.7676	NSF;SNX17;SIL1
		microtubule polymerization based protein transport	3/137	0.012324	0.242197	0.011055	0.242262	-3.1284	13.7531	NSF;SNX17;SIL1
		endocytosed protein transport to vacuole	3/137	0.012324	0.242197	0.011055	0.242262	-3.12769	13.75	NSF;SNX17;SIL1
		protein transport within lipid bilayer	3/137	0.012324	0.242197	0.011055	0.242262	-3.12418	13.7345	NSF;SNX17;SIL1
		polyubiquitinated protein transport	3/137	0.012324	0.242197	0.011055	0.242262	-3.12245	13.7269	NSF;SNX17;SIL1
		protein transport along microtubule	3/137	0.012324	0.242197	0.011055	0.242262	-3.11859	13.71	NSF;SNX17;SIL1
		establishment of protein localization to T cell secretory granule	3/137	0.012324	0.242197	0.011055	0.242262	-3.11736	13.7045	NSF;SNX17;SIL1
		regulation of transcription from RNA polymerase II promoter involved in mammary gland formation	3/301	0.0886778	0.252819	0.0790243	0.242262	-3.04239	7.37093	BARHL2;SREBF1;PRKCB
		embryonic heart tube development	3/95	0.00451533	0.218522	0.00413588	0.206453	-3.03605	16.3955	ERBB4;CACNA1C;ECE2
		positive regulation of mitochondrial translational initiation	2/22	0.00266597	0.181925	0.00282253	0.174776	-3.03598	17.9948	EIF2B5;BOLL
		negative regulation of leucine import by regulation of transcription from RNA polymerase II promoter	3/301	0.0886778	0.252819	0.0790243	0.242262	-3.03409	7.35083	BARHL2;SREBF1;PRKCB
		positive regulation of phenotypic switching by regulation of transcription from RNA polymerase II promoter	3/301	0.0886778	0.252819	0.0790243	0.242262	-3.03356	7.34953	BARHL2;SREBF1;PRKCB
		determination of heart left/right asymmetry	3/103	0.00565567	0.242197	0.0051506	0.234743	-3.03314	15.6968	ERBB4;CACNA1C;ECE2
		positive regulation of mating type switching by regulation of transcription from RNA polymerase II promoter	3/301	0.0886778	0.252819	0.0790243	0.242262	-3.03155	7.34468	BARHL2;SREBF1;PRKCB
		regulation of pyrimidine nucleotide biosynthetic process by positive regulation of transcription from RNA polymerase II promoter	3/301	0.0886778	0.252819	0.0790243	0.242262	-3.02876	7.33793	BARHL2;SREBF1;PRKCB
		regulation of telomeric RNA transcription from RNA pol II promoter	3/301	0.0886778	0.252819	0.0790243	0.242262	-3.02529	7.32951	BARHL2;SREBF1;PRKCB
		regulation of transcription from RNA polymerase II promoter by pheromones	3/301	0.0886778	0.252819	0.0790243	0.242262	-3.02429	7.32709	BARHL2;SREBF1;PRKCB
		regulation of lipid transport by regulation of transcription from RNA polymerase II promoter	3/303	0.090029	0.252819	0.0802395	0.242262	-3.02182	7.2754	BARHL2;SREBF1;PRKCB
		regulation of nodal signaling pathway involved in determination of left/right asymmetry	3/301	0.0886778	0.252819	0.0790243	0.242262	-3.02076	7.31853	BARHL2;SREBF1;PRKCB
		regulation of fungal-type cell wall biogenesis by regulation of transcription from RNA polymerase II promoter	3/301	0.0886778	0.252819	0.0790243	0.242262	-3.01977	7.31614	BARHL2;SREBF1;PRKCB
		regulation of transcription from RNA polymerase II promoter in response to methionine	3/301	0.0886778	0.252819	0.0790243	0.242262	-3.0142	7.30263	BARHL2;SREBF1;PRKCB
		regulation of transcription from RNA polymerase II promoter by histone modification	3/306	0.0920722	0.252819	0.082078	0.242262	-3.01388	7.18866	BARHL2;SREBF1;PRKCB
		regulation of ribosomal protein gene transcription from RNA polymerase II promoter	3/301	0.0886778	0.252819	0.0790243	0.242262	-3.0121	7.29756	BARHL2;SREBF1;PRKCB
		regulation of conjugation with cellular fusion by regulation of transcription from RNA polymerase II promoter	3/301	0.0886778	0.252819	0.0790243	0.242262	-3.01162	7.2964	BARHL2;SREBF1;PRKCB
		regulation of cellular response to oxidative stress by regulation of transcription from RNA polymerase II promoter	3/303	0.090029	0.252819	0.0802395	0.242262	-3.01142	7.25036	BARHL2;SREBF1;PRKCB
		regulation of transcription from RNA polymerase II promoter involved in somitogenesis	3/301	0.0886778	0.252819	0.0790243	0.242262	-3.00887	7.28972	BARHL2;SREBF1;PRKCB
		regulation of replicative cell aging by regulation of transcription from RNA polymerase II promoter in response to caloric restriction	3/303	0.090029	0.252819	0.0802395	0.242262	-3.00839	7.24307	BARHL2;SREBF1;PRKCB
		regulation of transcription initiation from RNA polymerase II promoter	3/303	0.090029	0.252819	0.0802395	0.242262	-3.00768	7.24136	BARHL2;SREBF1;PRKCB
		neuron development	3/86	0.00341406	0.189461	0.00315257	0.174776	-3.00509	17.0685	SKOR2;WNT9B;WNT3
		regulation of transcription involved in anterior neural plate formation	3/301	0.0886778	0.252819	0.0790243	0.242262	-3.00439	7.27886	BARHL2;SREBF1;PRKCB
		regulation of snRNA transcription from RNA polymerase II promoter	3/301	0.0886778	0.252819	0.0790243	0.242262	-3.00377	7.27738	BARHL2;SREBF1;PRKCB
		regulation of transcription involved in cell fate commitment	3/306	0.0920722	0.252819	0.082078	0.242262	-3.00288	7.16242	BARHL2;SREBF1;PRKCB
		regulation of thiamine biosynthetic process by regulation of transcription from RNA polymerase II promoter	3/301	0.0886778	0.252819	0.0790243	0.242262	-3.00013	7.26856	BARHL2;SREBF1;PRKCB
		regulation of oligopeptide transport by regulation of transcription from RNA polymerase II promoter	3/301	0.0886778	0.252819	0.0790243	0.242262	-2.99698	7.26093	BARHL2;SREBF1;PRKCB
		regulation of mating-type specific transcription from RNA polymerase II promoter	3/301	0.0886778	0.252819	0.0790243	0.242262	-2.99476	7.25553	BARHL2;SREBF1;PRKCB
		regulation of transcription from RNA polymerase II promoter in response to iron	3/306	0.0920722	0.252819	0.082078	0.242262	-2.99437	7.14212	BARHL2;SREBF1;PRKCB
		regulation of neurogenesis	2/17	0.00158741	0.181925	0.00176721	0.174776	-2.99424	19.2998	MAPT;WNT3
		regulation of ergosterol biosynthetic process by regulation of transcription from RNA polymerase II promoter	3/301	0.0886778	0.252819	0.0790243	0.242262	-2.99225	7.24946	BARHL2;SREBF1;PRKCB
		regulation of carbohydrate metabolic process by regulation of transcription from RNA polymerase II promoter	3/302	0.0893523	0.252819	0.0796309	0.242262	-2.99186	7.22585	BARHL2;SREBF1;PRKCB
		regulation of termination of RNA polymerase II transcription	3/301	0.0886778	0.252819	0.0790243	0.242262	-2.99119	7.24689	BARHL2;SREBF1;PRKCB
		regulation of cellular ketone metabolic process by regulation of transcription from RNA polymerase II promoter	3/303	0.090029	0.252819	0.0802395	0.242262	-2.99011	7.19905	BARHL2;SREBF1;PRKCB
		regulation of pri-miRNA transcription from RNA polymerase II promoter	3/301	0.0886778	0.252819	0.0790243	0.242262	-2.98999	7.24399	BARHL2;SREBF1;PRKCB
		regulation of transcription from RNA polymerase II promoter involved in spinal cord anterior-posterior patterning	3/301	0.0886778	0.252819	0.0790243	0.242262	-2.984	7.22948	BARHL2;SREBF1;PRKCB
		positive regulation of translational initiation in response to stress	2/16	0.00140383	0.181925	0.00158452	0.174776	-2.98349	19.5972	EIF2B5;BOLL
		regulation of transcription from RNA polymerase II promoter in response to stress	3/308	0.0934451	0.252819	0.0833139	0.242262	-2.98313	7.07115	BARHL2;SREBF1;PRKCB
		carbon catabolite regulation of transcription from RNA polymerase II promoter	3/301	0.0886778	0.252819	0.0790243	0.242262	-2.98146	7.22332	BARHL2;SREBF1;PRKCB
		regulation of transcription from RNA polymerase II promoter involved in lung bud formation	3/301	0.0886778	0.252819	0.0790243	0.242262	-2.97903	7.21744	BARHL2;SREBF1;PRKCB
		cellular response to retinoic acid	2/56	0.0164649	0.242197	0.0157439	0.242262	-2.97792	12.2289	WNT9B;WNT3
		regulation of transcription from RNA polymerase II promoter in response to copper ion	3/309	0.0941347	0.252819	0.0839349	0.242262	-2.97631	7.03311	BARHL2;SREBF1;PRKCB
		regulation of glucose import by regulation of transcription from RNA polymerase II promoter	3/304	0.0907079	0.252819	0.0808503	0.242262	-2.97544	7.14138	BARHL2;SREBF1;PRKCB
		peptidyl-tyrosine phosphorylation	3/327	0.106905	0.259797	0.0954541	0.248809	-2.9754	6.65244	PRKCB;ERBB4;KSR2
		regulation of transcription involved in posterior neural plate formation	3/301	0.0886778	0.252819	0.0790243	0.242262	-2.97532	7.20843	BARHL2;SREBF1;PRKCB
		nitrogen catabolite regulation of transcription from RNA polymerase II promoter	3/301	0.0886778	0.252819	0.0790243	0.242262	-2.97372	7.20457	BARHL2;SREBF1;PRKCB
		regulation of thyroid hormone receptor activity	3/301	0.0886778	0.252819	0.0790243	0.242262	-2.97109	7.1982	BARHL2;SREBF1;PRKCB
		regulation of cAMP-mediated signaling by regulation of transcription from RNA polymerase II promoter	3/305	0.0913889	0.252819	0.0814631	0.242262	-2.96871	7.10302	BARHL2;SREBF1;PRKCB
		regulation of transcription from RNA polymerase II promoter during mitotic cell cycle	3/301	0.0886778	0.252819	0.0790243	0.242262	-2.96744	7.18936	BARHL2;SREBF1;PRKCB
		regulation of phosphorylation of RNA polymerase II C-terminal domain	3/322	0.103291	0.259797	0.0921905	0.244541	-2.967	6.73568	BARHL2;SREBF1;PRKCB
		regulation of iron ion transport by regulation of transcription from RNA polymerase II promoter	3/301	0.0886778	0.252819	0.0790243	0.242262	-2.9664	7.18684	BARHL2;SREBF1;PRKCB
		regulation of phenotypic switching by regulation of transcription from RNA polymerase II promoter	3/301	0.0886778	0.252819	0.0790243	0.242262	-2.96439	7.18197	BARHL2;SREBF1;PRKCB
		embryonic heart tube anterior/posterior pattern specification	3/89	0.00376032	0.195018	0.00346221	0.179557	-2.96424	16.5501	ERBB4;CACNA1C;ECE2
		regulation of transcription elongation from RNA polymerase II promoter	3/311	0.0955204	0.255269	0.085183	0.242262	-2.96098	6.95361	BARHL2;SREBF1;PRKCB
		regulation of androgen receptor activity	3/309	0.0941347	0.252819	0.0839349	0.242262	-2.95971	6.99388	BARHL2;SREBF1;PRKCB
		heart morphogenesis	3/96	0.00464941	0.218522	0.00425535	0.206453	-2.9487	15.8375	ERBB4;CACNA1C;ECE2
		endocardial cushion development	3/84	0.00319453	0.189461	0.00295601	0.174776	-2.94682	16.9334	ERBB4;CACNA1C;ECE2
		regulation of transcription from RNA polymerase II promoter involved in determination of left/right symmetry	3/324	0.104731	0.259797	0.0934902	0.247116	-2.94233	6.63897	BARHL2;SREBF1;PRKCB
		cardiac muscle tissue development	3/87	0.00352721	0.189461	0.0032538	0.174776	-2.93036	16.5485	ERBB4;CACNA1C;ECE2
		regulation of BMP signaling pathway	3/309	0.0941347	0.252819	0.0839349	0.242262	-2.92967	6.92289	BARHL2;SREBF1;PRKCB
		regulation of transcription involved in anterior/posterior axis specification	3/311	0.0955204	0.255269	0.085183	0.242262	-2.9186	6.85408	BARHL2;SREBF1;PRKCB
		adult heart development	3/86	0.00341406	0.189461	0.00315257	0.174776	-2.91741	16.5705	ERBB4;CACNA1C;ECE2
		positive regulation of cytoplasmic translational initiation	2/16	0.00140383	0.181925	0.00158452	0.174776	-2.91679	19.1591	EIF2B5;BOLL
		pericardium development	3/83	0.00308812	0.189461	0.00286064	0.174776	-2.89848	16.7537	ERBB4;CACNA1C;ECE2
		protein autophosphorylation	3/358	0.130376	0.273591	0.116724	0.258927	-2.89069	5.8893	PRKCB;ERBB4;KSR2
		coronary vasculature development	3/80	0.0027821	0.181925	0.00258606	0.174776	-2.8811	16.954	ERBB4;CACNA1C;ECE2
		positive regulation of translational initiation by iron	2/15	0.00123113	0.181925	0.00141142	0.174776	-2.87496	19.2617	EIF2B5;BOLL
		positive regulation of formation of translation initiation ternary complex	2/15	0.00123113	0.181925	0.00141142	0.174776	-2.86476	19.1934	EIF2B5;BOLL
		cardiac skeleton development	3/80	0.0027821	0.181925	0.00258606	0.174776	-2.85193	16.7823	ERBB4;CACNA1C;ECE2
		cardiocyte differentiation	3/80	0.0027821	0.181925	0.00258606	0.174776	-2.84942	16.7675	ERBB4;CACNA1C;ECE2
		heart development	3/79	0.00268445	0.181925	0.00249832	0.174776	-2.83401	16.7781	ERBB4;CACNA1C;ECE2
		cell migration involved in heart development	3/79	0.00268445	0.181925	0.00249832	0.174776	-2.83234	16.7683	ERBB4;CACNA1C;ECE2
		positive regulation of translational initiation	3/72	0.00206019	0.181925	0.00193582	0.174776	-2.82979	17.5021	EIF2B5;BOLL;EIF4G1
		cell surface receptor signaling pathway involved in heart development	3/79	0.00268445	0.181925	0.00249832	0.174776	-2.82899	16.7484	ERBB4;CACNA1C;ECE2
		larval heart development	3/79	0.00268445	0.181925	0.00249832	0.174776	-2.82711	16.7373	ERBB4;CACNA1C;ECE2
		negative regulation of glucose transport	2/39	0.00823043	0.242197	0.00809226	0.242262	-2.81623	13.5177	GCKR;PRKCB
		cellular response to peptide hormone stimulus	2/48	0.0122782	0.242197	0.0118638	0.242262	-2.78605	12.2584	EIF2B5;HCRTR2
		neuron differentiation	3/70	0.00190038	0.181925	0.00179127	0.174776	-2.77985	17.4177	WNT9B;MAPT;WNT3
		regulation of transcription from RNA polymerase II promoter involved in kidney development	3/340	0.11653	0.264824	0.104161	0.253228	-2.74907	5.90941	BARHL2;SREBF1;PRKCB
		neuron projection development	2/99	0.0471296	0.243927	0.0439938	0.242262	-2.70528	8.26423	SKOR2;MAPT
		regulation of cellular response to heat	2/78	0.0305677	0.242197	0.0287514	0.242262	-2.69917	9.41421	MAPT;EIF4G1
		positive regulation of proteolysis	2/55	0.0159124	0.242197	0.0152327	0.242262	-2.67195	11.0636	BTBD9;EIF4G1
		adherens junction maintenance	2/33	0.00594433	0.242197	0.00594604	0.242262	-2.66919	13.6804	CADM2;CTNNA1
		positive regulation of cellular protein catabolic process	2/66	0.0224261	0.242197	0.0212496	0.242262	-2.66816	10.1324	NSF;EIF4G1
		regulation of ubiquitin-dependent endocytosis	2/29	0.00461221	0.218522	0.00468602	0.220243	-2.66494	14.3348	SNX17;GAPVD1
		plasma membrane fusion	2/36	0.00704492	0.242197	0.00698133	0.242262	-2.65763	13.1698	NSF;GOSR2
		medial motor column neuron differentiation	2/63	0.0205561	0.242197	0.0195241	0.242262	-2.64978	10.2933	WNT9B;WNT3
		hair cell differentiation	2/72	0.0263678	0.242197	0.0248831	0.242262	-2.64913	9.63121	WNT9B;WNT3
		neuron differentiation involved in amphid sensory organ development	2/63	0.0205561	0.242197	0.0195241	0.242262	-2.6451	10.2752	WNT9B;WNT3
		retinal bipolar neuron differentiation	2/63	0.0205561	0.242197	0.0195241	0.242262	-2.64467	10.2735	WNT9B;WNT3
		glutamatergic neuron differentiation	2/63	0.0205561	0.242197	0.0195241	0.242262	-2.6403	10.2565	WNT9B;WNT3
		neuron differentiation involved in salivary gland development	2/63	0.0205561	0.242197	0.0195241	0.242262	-2.64021	10.2562	WNT9B;WNT3
		photoreceptor cell differentiation	2/63	0.0205561	0.242197	0.0195241	0.242262	-2.63662	10.2422	WNT9B;WNT3
		mechanoreceptor differentiation	2/63	0.0205561	0.242197	0.0195241	0.242262	-2.63191	10.2239	WNT9B;WNT3
		Rohon-Beard neuron differentiation	2/63	0.0205561	0.242197	0.0195241	0.242262	-2.6285	10.2107	WNT9B;WNT3
		adherens junction organization	2/45	0.0108489	0.242197	0.010535	0.242262	-2.62704	11.8839	CADM2;CTNNA1
		GABAergic neuron differentiation	2/64	0.0211718	0.242197	0.0200923	0.242262	-2.60435	10.04	WNT9B;WNT3
		STAT protein import into nucleus	2/67	0.0230646	0.242197	0.0218384	0.242262	-2.59448	9.77977	POM121L2;IPO9
		noradrenergic neuron differentiation	2/67	0.0230646	0.242197	0.0218384	0.242262	-2.56883	9.68311	WNT9B;WNT3
		Wnt signaling pathway involved in digestive tract morphogenesis	2/72	0.0263678	0.242197	0.0248831	0.242262	-2.55042	9.27235	WNT9B;WNT3
		neuron fate commitment	2/88	0.0237105	0.242197	0.022434	0.242262	-2.54085	9.50746	WNT9B;WNT3
		regulation of response to DNA damage stimulus	2/12	0.000779126	0.181925	0.000950386	0.174776	-2.53942	18.1755	MAPT;EIF4G1
		cardiac neuron differentiation	2/66	0.0224261	0.242197	0.0212496	0.242262	-2.53875	9.64098	WNT9B;WNT3
		peripheral nervous system neuron differentiation	2/77	0.0298503	0.242197	0.0280908	0.242262	-2.53654	8.90721	WNT9B;WNT3
		Wnt signaling pathway involved in dorsal/ventral axis specification	2/72	0.0263678	0.242197	0.0248831	0.242262	-2.53513	9.21675	WNT9B;WNT3
		regulation of mitophagy	2/95	0.0437654	0.243927	0.0408979	0.242262	-2.5293	7.91394	SREBF1;ATP6V1E2
		RNA polymerase II complex import to nucleus	2/49	0.012772	0.242197	0.0123223	0.242262	-2.52016	10.9892	POM121L2;IPO9
		regulation of neuron migration	2/66	0.0159124	0.242197	0.0152327	0.242262	-2.51652	10.42	ERBB4;WNT3
		Wnt signaling pathway involved in regulation of cell proliferation in dorsal spinal cord	2/67	0.0230646	0.242197	0.0218384	0.242262	-2.5137	9.47529	WNT9B;WNT3
		Wnt signaling pathway	2/67	0.0230646	0.242197	0.0218384	0.242262	-2.51156	9.4672	WNT9B;WNT3
		NLS-bearing protein import into nucleus	2/61	0.0193477	0.242197	0.0184084	0.242262	-2.5084	9.89608	POM121L2;IPO9
		Wnt signaling pathway involved in mammary gland specification	2/67	0.0230646	0.242197	0.0218384	0.242262	-2.50235	9.4325	WNT9B;WNT3
		Wnt signaling pathway involved in primitive streak formation	2/67	0.0230646	0.242197	0.0218384	0.242262	-2.50203	9.4313	WNT9B;WNT3
		Wnt signaling pathway involved in somitogenesis	2/67	0.0230646	0.242197	0.0218384	0.242262	-2.4991	9.42023	WNT9B;WNT3
		Wnt-activated signaling pathway involved in forebrain neuron fate commitment	2/67	0.0230646	0.242197	0.0218384	0.242262	-2.49675	9.4114	WNT9B;WNT3
		negative regulation of anterior neural cell fate commitment of the neural plate by Wnt signaling pathway	2/67	0.0230646	0.242197	0.0218384	0.242262	-2.49265	9.39595	WNT9B;WNT3
		astrocyte activation	2/6	0.000179498	0.134982	0.000296144	0.174776	-2.49065	21.4828	EIF2B5;MAPT
		Wnt signaling pathway involved in forebrain neuroblast division	2/67	0.0230646	0.242197	0.0218384	0.242262	-2.49058	9.38814	WNT9B;WNT3
		Wnt signaling pathway involved in kidney development	2/67	0.0230646	0.242197	0.0218384	0.242262	-2.49021	9.38675	WNT9B;WNT3
		Wnt signaling pathway involved in heart development	2/67	0.0230646	0.242197	0.0218384	0.242262	-2.48743	9.37626	WNT9B;WNT3
		amacrine cell differentiation	2/68	0.0237105	0.242197	0.022434	0.242262	-2.4871	9.30631	WNT9B;WNT3
		Wnt signaling pathway involved in midbrain dopaminergic neuron differentiation	2/70	0.0250246	0.242197	0.0236454	0.242262	-2.4852	9.16518	WNT9B;WNT3
		ribosomal protein import into nucleus	2/46	0.0113166	0.242197	0.0109701	0.242262	-2.48458	11.1346	POM121L2;IPO9
		non-canonical Wnt signaling pathway	2/68	0.0237105	0.242197	0.022434	0.242262	-2.47906	9.27622	WNT9B;WNT3
		B cell receptor signaling pathway	2/84	0.0342562	0.242197	0.0321469	0.242262	-2.47238	8.34152	RFTN2;PRKCB
		SMAD protein import into nucleus	2/50	0.0132743	0.242197	0.0127884	0.242262	-2.45465	10.6088	POM121L2;IPO9
		mitochondrial fusion	2/109	0.0559348	0.245238	0.0520992	0.242262	-2.44183	7.04119	GOSR2;EIF4G1
		calcium-mediated signaling using extracellular calcium source	2/39	0.00823043	0.242197	0.00809226	0.242262	-2.43906	11.7073	KSR2;CACNA1C
		sterol regulatory element binding protein import into nucleus	2/45	0.0108489	0.242197	0.010535	0.242262	-2.43845	11.0308	POM121L2;IPO9
		ribonucleoprotein complex import into nucleus	2/42	0.00949902	0.242197	0.00927731	0.242262	-2.43802	11.3528	POM121L2;IPO9
		adherens junction assembly	2/51	0.0137852	0.242197	0.0132622	0.242262	-2.4282	10.4028	CADM2;CTNNA1
		ERBB2-EGFR signaling pathway	2/73	0.0270502	0.242197	0.0255118	0.242262	-2.42484	8.75382	ERBB4;FAM83B
		dopaminergic neuron differentiation	2/78	0.0305677	0.242197	0.0287514	0.242262	-2.42024	8.44134	WNT9B;WNT3
		regulation of 3'-UTR-mediated mRNA stabilization	2/103	0.0505855	0.243927	0.0471746	0.242262	-2.39864	7.15775	PSMD2;EIF4G1
		Wnt signaling pathway involved in wound healing, spreading of epidermal cells	2/73	0.0270502	0.242197	0.0255118	0.242262	-2.39804	8.65709	WNT9B;WNT3
		regulation of autophagy of mitochondrion	2/77	0.0298503	0.242197	0.0280908	0.242262	-2.39733	8.41836	SREBF1;MAPT
		regulation of mRNA stability involved in response to stress	2/103	0.0505855	0.243927	0.0471746	0.242262	-2.39502	7.14695	PSMD2;EIF4G1
		regulation of mRNA stability, ncRNA-mediated	2/103	0.0505855	0.243927	0.0471746	0.242262	-2.39374	7.14313	PSMD2;EIF4G1
		regulation of mRNA stability	2/103	0.0505855	0.243927	0.0471746	0.242262	-2.38978	7.13132	PSMD2;EIF4G1
		regulation of mitochondrial mRNA stability	2/103	0.0505855	0.243927	0.0471746	0.242262	-2.38828	7.12683	PSMD2;EIF4G1
		regulation of transcription from RNA polymerase II promoter in response to hypoxia	2/128	0.0740758	0.252819	0.0688164	0.242262	-2.38565	6.20905	CPEB1;PSMD2
		phosphatidylinositol-mediated signaling	2/99	0.0471296	0.243927	0.0439938	0.242262	-2.38409	7.28306	ERBB4;MAPKAP1
		canonical Wnt signaling pathway	2/97	0.0454358	0.243927	0.0424351	0.242262	-2.37097	7.32976	WNT9B;WNT3
		negative regulation of autophagy of mitochondrion	2/59	0.0181707	0.242197	0.0173211	0.242262	-2.36327	9.47187	SREBF1;EIF4G1
		protein import into nucleus, substrate release	2/40	0.00864415	0.242197	0.00847912	0.242262	-2.363	11.2263	POM121L2;IPO9
		positive regulation of posterior neural plate formation by Wnt signaling pathway	2/74	0.0277397	0.242197	0.026147	0.242262	-2.36041	8.4618	WNT9B;WNT3
		mRNA-binding (hnRNP) protein import into nucleus	2/40	0.00864415	0.242197	0.00847912	0.242262	-2.35753	11.2003	POM121L2;IPO9
		steroid hormone receptor import into nucleus	2/40	0.00864415	0.242197	0.00847912	0.242262	-2.35414	11.1842	POM121L2;IPO9
		splicing factor protein import into nucleus	2/41	0.00906704	0.242197	0.00887415	0.242262	-2.33711	10.9917	POM121L2;IPO9
		mRNA stabilization	2/114	0.0605375	0.24804	0.056338	0.242262	-2.33248	6.54142	PSMD2;EIF4G1
		catenin import into nucleus	2/41	0.00906704	0.242197	0.00887415	0.242262	-2.31848	10.9041	POM121L2;IPO9
		phosphatidylinositol 3-kinase signaling	2/114	0.0605375	0.24804	0.056338	0.242262	-2.3174	6.49914	ERBB4;MAPKAP1
		proteasome core complex import into nucleus	2/41	0.00906704	0.242197	0.00887415	0.242262	-2.31544	10.8898	POM121L2;IPO9
		planar cell polarity pathway involved in midbrain dopaminergic neuron differentiation	2/87	0.0373254	0.243927	0.0349716	0.242262	-2.3086	7.59086	PSMD2;WNT9B
		transcription factor import into nucleus	2/41	0.00906704	0.242197	0.00887415	0.242262	-2.30684	10.8493	POM121L2;IPO9
		positive regulation of cytosolic calcium ion concentration	2/113	0.0596067	0.24804	0.0554807	0.242262	-2.2735	6.41124	CACNA1C;HCRTR2
		late endosome to vacuole transport	2/135	0.0811767	0.252819	0.0753685	0.242262	-2.24343	5.63352	NSF;SNX17
		mammary gland epithelial cell differentiation	2/65	0.0217952	0.242197	0.0206675	0.242262	-2.24025	8.57133	ERBB4;WNT3
		negative regulation of autophagy	2/73	0.0270502	0.242197	0.0255118	0.242262	-2.23586	8.07158	MAPT;EIF4G1
		positive regulation of axon extension	2/100	0.0479851	0.243927	0.0447812	0.242262	-2.22263	6.74982	MAPT;EIF4G1
		regulation of macroautophagy	2/110	0.056845	0.245238	0.0529373	0.242262	-2.21399	6.34844	MAPT;ATP6V1E2
		negative regulation of macroautophagy	2/107	0.0541302	0.245011	0.0504377	0.242262	-2.15207	6.27621	ATP6V1E2;EIF4G1
	Pathways shown have a z< -1.95 and a combined score > 5.5
