# Supplementary material for: Genome-wide association analysis of self-reported daytime sleepiness identifies 42 loci that suggest biological subtypes
Source: Nat Commun. 2019 Aug 13;10:3503. doi: 10.1038/s41467-019-11456-7 (PMC6692391; doi:10.1038/s41467-019-11456-7)
Supplement: Supplementary file 7 — Dataset 6 [file 41467_2019_11456_MOESM7_ESM.xlsx]

## Sheet: Sheet1
Supplementary Data 6. Genetic correlations (LDSC) between self-reported daytime sleepiness and other traits.
						Without adjusting for BMI				Adjusting for BMI
	Category	Trait	PMID	Ethnicity		rg	se	p		rg	se	p
	Aging	Fathers age at death	27015805	European		-0.1449	0.0636	0.0227		-0.0919	0.0823	0.2639
		Mothers age at death	27015805	European		-0.1093	0.0656	0.0957		-0.1181	0.0782	0.1308
		Parents age at death	27015805	European		-0.0977	0.0753	0.1942		-0.0936	0.0802	0.2435
	Anthropometric	Birth weight	27680694	European		0.0347	0.0347	0.3175		0.0043	0.0481	0.9292
		Body fat	26833246	Mixed		0.1569	0.0428	0.0002		0.0029	0.0548	0.9577
		Body mass index	20935630	European		0.1742	0.0315	3.15e-08		0.0336	0.0404	0.406
		Child birth length	25281659	European		-0.0721	0.0586	0.219		-0.0659	0.0774	0.3948
		Child birth weight	23202124	European		0.0427	0.0614	0.4866		0.016	0.0756	0.8325
		Childhood obesity	22484627	European		0.0383	0.0449	0.393		-0.0333	0.0534	0.533
		Difference in height between adolescence and adulthood; age 14	23449627	European		-0.0253	0.0613	0.6797		0.1107	0.1078	0.3045
		Difference in height between childhood and adulthood; age 8	23449627	European		-0.0575	0.0694	0.4067		-0.0269	0.0859	0.7541
		Extreme bmi	23563607	European		0.1447	0.0512	0.0047		0.0141	0.0621	0.82
		Extreme height	23563607	European		0.0079	0.0337	0.8148		0.0332	0.0438	0.4482
		Extreme waist-to-hip ratio	23563607	European		0.0355	0.0613	0.5627		0.0061	0.0767	0.9362
		Height; Females at age 10 and males at age 12	23449627	European		0.0157	0.0442	0.7225		0.0276	0.0597	0.6441
		Height_2010	20881960	European		-0.0216	0.0264	0.4144		-0.0028	0.0335	0.9327
		Hip circumference	25673412	European		0.1697	0.032	1.14e-07		0.0641	0.0394	0.1039
		Infant head circumference	22504419	European		0.0346	0.0621	0.5778		0.1105	0.0906	0.223
		Obesity class 1	23563607	European		0.128	0.0348	0.0002		0.001	0.0424	0.9809
		Obesity class 2	23563607	European		0.147	0.0448	0.001		0.0052	0.0522	0.9202
		Obesity class 3	23563607	European		0.1451	0.0549	0.0082		-0.0203	0.0717	0.777
		Overweight	23563607	European		0.1694	0.0358	2.16e-06		0.0389	0.0456	0.3934
		Sitting height ratio	25865494	European		0.051	0.0529	0.3353		0.0897	0.0655	0.1706
		Waist circumference	25673412	European		0.182	0.0305	2.51e-09		0.0553	0.0391	0.1573
		Waist-to-hip ratio	25673412	European		0.1116	0.0315	0.0004		0.0096	0.0456	0.8326
	Autoimmune	Asthma	17611496	European		0.0499	0.0825	0.5455		-0.0045	0.0992	0.9636
		Celiac disease	20190752	European		0.0581	0.0745	0.4356		0.0898	0.0844	0.2872
		Crohns disease	26192919	European		0.0874	0.0393	0.026		0.0903	0.0488	0.0645
		Eczema	26482879	Mixed		0.1049	0.0692	0.1292		0.0859	0.094	0.361
		Inflammatory Bowel Disease (Euro)	26192919	European		0.071	0.0377	0.0595		0.124	0.0473	0.0088
		Multiple sclerosis	21833088	European		0.3006	0.1684	0.0743		0.2671	0.1601	0.0953
		Primary biliary cirrhosis	26394269	European		0.1315	0.0582	0.0238		0.1022	0.0722	0.1572
		Primary sclerosing cholangitis	27992413	Mixed		-0.0365	0.0504	0.4686		-0.0833	0.0549	0.1289
		Rheumatoid Arthritis	24390342	European		0.0085	0.0355	0.8101		-0.0292	0.0489	0.5501
		Systemic lupus erythematosus	26502338	European		0.011	0.0492	0.8228		-0.0553	0.0632	0.3816
		Ulcerative colitis	26192919	European		0.0264	0.0439	0.5468		0.1085	0.0538	0.0439
	Bone Density	Femoral Neck bone mineral density	26367794	Mixed		-0.0249	0.0467	0.5938		-0.0301	0.0586	0.6077
		Femoral neck bone mineral density	22504420	Mixed		0.0149	0.0383	0.6974		-0.0018	0.0463	0.9686
		Forearm Bone mineral density	26367794	Mixed		0.0436	0.1077	0.6852		-0.0619	0.1589	0.697
		Lumbar Spine bone mineral density	26367794	Mixed		0.0298	0.0482	0.5359		0.0051	0.0562	0.9284
		Lumbar spine bone mineral density	22504420	Mixed		0.0074	0.0393	0.8505		0.0045	0.0565	0.9371
	Brian Volume	ICV	25607358	European		0.039	0.0746	0.6007		0.0427	0.1106	0.6997
		Mean Accumbens	25607358	European		-0.1483	0.1049	0.1574		-0.2385	0.1917	0.2135
		Mean Caudate	25607358	European		-0.1213	0.0654	0.0636		-0.153	0.0848	0.0713
		Mean Hippocampus	25607358	European		-0.0481	0.0823	0.5587		-0.0432	0.1028	0.6743
		Mean Pallidum	25607358	European		0.0082	0.0681	0.9042		0.0418	0.0872	0.6318
		Mean Putamen	25607358	European		0.0292	0.0577	0.6128		0.0433	0.0756	0.567
		Mean Thalamus	25607358	European		-0.0702	0.085	0.409		-0.0319	0.0939	0.7341
	Cancer	Lung adenocarcinoma	27488534	European		0.0596	0.1003	0.5522		0.1522	0.1541	0.3233
		Lung cancer	27488534	European		0.07	0.0675	0.2994		0.0733	0.0801	0.3601
		Lung cancer (all)	24880342	European		0.0799	0.0737	0.2784		0.0621	0.0856	0.4678
		Lung cancer (squamous cell)	24880342	European		0.1738	0.09	0.0535		0.141	0.1115	0.2061
		Squamous cell lung cancer	27488534	European		0.174	0.0831	0.0364		0.2031	0.1223	0.0968
	Cardiometabolic	Adiponectin	22479202	Mixed		-0.1145	0.0652	0.079		-0.1606	0.0915	0.0793
		Coronary artery disease	26343387	Mixed		0.1527	0.0335	5.31e-06		0.1486	0.0425	0.0005
	Cognitive	Insomnia	28604731	European		0.1595	0.0467	0.0006		0.112	0.0669	0.0941
		Intelligence	28530673	European		-0.0727	0.0342	0.0335		-0.0702	0.041	0.0873
	Education	Childhood IQ	23358156	European		-0.153	0.0758	0.0436		-0.1442	0.0931	0.1216
		College completion	23722424	European		-0.0412	0.043	0.3379		0.0006	0.055	0.991
		Years of schooling (proxy cognitive performance)	25201988	European		-0.0533	0.0407	0.1909		0.0003	0.0516	0.995
		Years of schooling 2013	23722424	European		-0.0529	0.0413	0.2001		-0.0012	0.0524	0.982
		Years of schooling 2016	27225129	European		-0.0448	0.0259	0.0844		-0.0045	0.0323	0.889
	Glycemic	2hr glucose adjusted for BMI	20081857	European		-0.0035	0.0911	0.969		-0.0601	0.1228	0.6246
		Fasting glucose main effect	22581228	European		0.0256	0.0516	0.6199		-0.0106	0.0588	0.8564
		Fasting insulin main effect	22581228	European		0.1199	0.0542	0.0271		-0.0056	0.0645	0.9304
		Fasting proinsulin	20081858	European		0.0038	0.0758	0.9601		0.0008	0.3425	0.9982
		HbA1C	20858683	European		0.0842	0.0601	0.161		0.0677	0.0664	0.3085
		HOMA-B	20081858	European		0.0702	0.0584	0.229		0.0134	0.0755	0.8591
		HOMA-IR	20081858	European		0.1065	0.0658	0.1055		0.0091	0.0754	0.9037
		Type 2 Diabetes	22885922	European		0.1081	0.0492	0.028		0.076	0.0603	0.2075
	Haemotological	Heart rate	23583979	Mixed		-0.0718	0.0423	0.0895		-0.0928	0.049	0.0581
		Mean platelet volume	22139419	European		-0.0365	0.0509	0.4741		-0.0682	0.0696	0.3276
		Platelet count	22139419	European		0.029	0.0376	0.44		0.0115	0.0478	0.8102
	Hormone	Leptin_adjBMI	26833098	European		0.0634	0.0578	0.2731		0.0811	0.0808	0.3156
		Leptin_not_adjBMI	26833098	European		0.156	0.0616	0.0114		0.0344	0.0811	0.6713
	Kidney	Chronic Kidney Disease	26831199	Mixed		0.0155	0.0782	0.8431		0.0447	0.1836	0.8078
		Serum creatinine	26831199	Mixed		-0.0696	0.0355	0.0496		-0.0614	0.0476	0.197
		Serum creatinine (non-diabetes)	26831199	Mixed		-0.0745	0.0367	0.0426		-0.071	0.0496	0.1525
		Serum cystatin c	26831199	Mixed		-0.1037	0.0613	0.0911		-0.0636	0.0801	0.427
		Urinary albumin-to-creatinine ratio	26631737	European		-0.0337	0.071	0.6352		-0.0461	0.0957	0.6296
		Urinary albumin-to-creatinine ratio (non-diabetes)	26631737	European		-0.0351	0.0712	0.6217		-0.0678	0.0953	0.4764
	Lipids	HDL cholesterol	20686565	European		-0.0886	0.0346	0.0104		-0.0529	0.045	0.2392
		LDL cholesterol	20686565	European		0.014	0.0399	0.7261		0.0228	0.0517	0.6593
		Total Cholesterol	20686565	European		0.0084	0.0344	0.8074		0.0259	0.0468	0.5795
		Triglycerides	20686565	European		0.093	0.0336	0.0056		0.0642	0.0508	0.2058
	Lung Function	Forced expiratory volume in 1 second (FEV1)	28166213	European		-0.0404	0.0382	0.29		-0.0153	0.0463	0.7403
		Forced expiratory volume in 1 second (FEV1)	26635082	European		-0.0531	0.0456	0.2445		-0.0207	0.0587	0.7247
		Forced expiratory volume in 1 second (FEV1)	21946350	European		0.016	0.0604	0.7912		0.0454	0.0605	0.4527
		Forced expiratory volume in 1 second (FEV1)/Forced Vital capacity(FVC)	28166213	European		0.0469	0.0376	0.2123		0.0106	0.0474	0.8234
		Forced expiratory volume in 1 second (FEV1)/Forced Vital capacity(FVC)	26635082	European		0.0328	0.0527	0.5329		0.0376	0.0603	0.5325
		Forced expiratory volume in 1 second (FEV1)/Forced Vital capacity(FVC)	21946350	European		0.079	0.0503	0.1162		0.1026	0.0642	0.1099
		Forced Vital capacity(FVC)	28166213	European		-0.0621	0.0377	0.0996		-0.0143	0.0463	0.7569
		Forced Vital capacity(FVC)	26635082	European		-0.0843	0.0422	0.0454		-0.0591	0.0584	0.3117
	Metabolites	18:2 linoleic acid (LA)	27005778	European		0.0002	0.0784	0.9983		-0.0725	0.0883	0.4116
		22:6 docosahexaenoic acid	27005778	European		-0.0251	0.0759	0.741		-0.101	0.1182	0.3929
		Acetate	27005778	European		-0.0923	0.0882	0.2956		0.0258	0.1093	0.8136
		Acetoacetate	27005778	European		0.1797	0.0786	0.0222		0.2276	0.0931	0.0145
		Alanine	27005778	European		0.155	0.0725	0.0326		0.0858	0.0884	0.3314
		Albumin	27005778	European		0.0353	0.0969	0.716		0.1314	0.1092	0.2289
		Apolipoprotein A-I	27005778	European		-0.1038	0.0897	0.2475		-0.0514	0.0806	0.5236
		Apolipoprotein B	27005778	European		0.0709	0.074	0.3375		0.0292	0.0983	0.7666
		Average number of double bonds in a fatty acid chain	27005778	European		-0.0925	0.0594	0.1193		-0.0856	0.0871	0.3253
		Average number of methylene groups per a double bond	27005778	European		0.1198	0.0595	0.0442		0.0955	0.0853	0.2625
		Cholesterol esters in large HDL	27005778	European		-0.096	0.0761	0.2076		-0.0449	0.1062	0.6724
		Cholesterol esters in large LDL	27005778	European		-0.0305	0.0687	0.6573		-0.0377	0.0961	0.6948
		Cholesterol esters in large VLDL	27005778	European		0.1246	0.0649	0.0551		0.0107	0.0902	0.9055
		Cholesterol esters in medium HDL	27005778	European		-0.159	0.1215	0.1905		-0.0882	0.1329	0.5069
		Cholesterol esters in medium LDL	27005778	European		-0.0238	0.0689	0.7299		-0.046	0.1022	0.6524
		Cholesterol esters in medium VLDL	27005778	European		0.0993	0.0683	0.1462		0.0458	0.0912	0.6155
		Citrate	27005778	European		-0.0034	0.0927	0.971		-0.1608	0.1322	0.2239
		Concentration of chylomicrons and largest VLDL particles	27005778	European		0.1112	0.074	0.1332		0.0645	0.0803	0.4215
		Concentration of IDL particles	27005778	European		-0.0459	0.0817	0.5743		-0.0398	0.1023	0.6973
		Concentration of large HDL particles	27005778	European		-0.1089	0.0771	0.1575		-0.0498	0.1042	0.6327
		Concentration of large LDL particles	27005778	European		-0.0292	0.0726	0.6878		-0.0409	0.1022	0.6893
		Concentration of large VLDL particles	27005778	European		0.1084	0.073	0.1378		-0.0048	0.1033	0.9631
		Concentration of medium HDL particles	27005778	European		-0.1209	0.1049	0.249		-0.0537	0.113	0.6344
		Concentration of medium LDL particles	27005778	European		-0.0123	0.0721	0.864		-0.0353	0.1054	0.7378
		Concentration of medium VLDL particles	27005778	European		0.1303	0.0665	0.0502		0.0064	0.1008	0.9491
		Concentration of small LDL particles	27005778	European		-0.0002	0.0744	0.9974		-0.0344	0.1034	0.739
		Concentration of small VLDL particles	27005778	European		0.1032	0.0696	0.1379		0.0264	0.0969	0.785
		Concentration of very large HDL particles	27005778	European		-0.0616	0.0935	0.5099		-0.0532	0.1047	0.6113
		Concentration of very large VLDL particles	27005778	European		0.0814	0.0705	0.2485		0.0072	0.0907	0.9366
		Concentration of very small VLDL particles	27005778	European		0.0128	0.0782	0.87		-0.0116	0.0915	0.8995
		Creatinine	27005778	European		0.1473	0.0642	0.0217		0.1037	0.0765	0.1752
		Description of average fatty acid chain length; not actual carbon number	27005778	European		-0.1523	0.0821	0.0635		-0.2056	0.2075	0.3218
		Free cholesterol	27005778	European		-0.119	0.1279	0.3521		-0.092	0.1212	0.4478
		Free cholesterol in IDL	27005778	European		-0.0935	0.071	0.1878		-0.0725	0.0843	0.3898
		Free cholesterol in large HDL	27005778	European		-0.1122	0.0837	0.1802		-0.0405	0.1032	0.695
		Free cholesterol in large LDL	27005778	European		-0.0682	0.0665	0.3049		-0.0628	0.0881	0.4757
		Free cholesterol in large VLDL	27005778	European		0.1038	0.0701	0.1385		-0.0026	0.0854	0.9756
		Free cholesterol in medium HDL	27005778	European		-0.1291	0.1013	0.2024		-0.067	0.1146	0.559
		Free cholesterol in medium VLDL	27005778	European		0.1109	0.0717	0.1217		0.013	0.0944	0.8905
		Free cholesterol in small VLDL	27005778	European		0.0837	0.0749	0.264		0.0071	0.099	0.9426
		Free cholesterol in very large HDL	27005778	European		-0.1029	0.1064	0.3332		-0.0976	0.1214	0.4215
		Free cholesterol to esterified cholesterol ratio	27005778	European		-0.0968	0.1234	0.433		-0.1387	0.1357	0.3066
		Glucose	27005778	European		0.1068	0.0793	0.1779		0.1413	0.1006	0.16
		Glutamine	27005778	European		-0.0419	0.0898	0.6407		-0.0557	0.1268	0.6604
		Glycoprotein acetyls; mainly a1-acid glycoprotein	27005778	European		0.1459	0.0757	0.054		0.1378	0.0984	0.1613
		Isoleucine	27005778	European		0.2381	0.0923	0.0099		0.2609	0.1548	0.0919
		Leucine	27005778	European		0.2363	0.1445	0.1019		0.145	0.1801	0.4208
		Mean diameter for HDL particles	27005778	European		-0.1207	0.0835	0.1486		-0.0577	0.101	0.568
		Mean diameter for LDL particles	27005778	European		-0.0968	0.1129	0.3912		0.014	0.1186	0.9061
		Mean diameter for VLDL particles	27005778	European		0.1426	0.0712	0.0452		0.0291	0.1139	0.7982
		Mono-unsaturated fatty acids	27005778	European		0.1523	0.1138	0.1807		-0.0009	0.125	0.9946
		Omega-3 fatty acids	27005778	European		0.0681	0.0719	0.3439		0.0178	0.0966	0.8534
		Omega-9 and saturated fatty acids	27005778	European		0.1801	0.1207	0.1358		-0.0063	0.112	0.9549
		Phenylalanine	27005778	European		0.1189	0.0855	0.1646		0.0621	0.1269	0.6248
		Phospholipids in chylomicrons and largest VLDL particles	27005778	European		0.1121	0.0702	0.1101		0.059	0.0821	0.4722
		Phospholipids in IDL	27005778	European		-0.0646	0.0775	0.4041		-0.0605	0.099	0.5413
		Phospholipids in large HDL	27005778	European		-0.12	0.0787	0.1273		-0.0599	0.1102	0.5869
		Phospholipids in large LDL	27005778	European		-0.0261	0.0688	0.705		-0.0281	0.0926	0.7614
		Phospholipids in large VLDL	27005778	European		0.1178	0.0734	0.1088		0.0158	0.0938	0.8666
		Phospholipids in medium HDL	27005778	European		-0.0999	0.095	0.2929		-0.0428	0.1105	0.6984
		Phospholipids in medium LDL	27005778	European		0.0117	0.0692	0.866		0.005	0.0969	0.9587
		Phospholipids in medium VLDL	27005778	European		0.1191	0.0726	0.1008		0.0229	0.0989	0.8167
		Phospholipids in small VLDL	27005778	European		0.088	0.0732	0.2294		0.017	0.0937	0.856
		Phospholipids in very large HDL	27005778	European		-0.0984	0.0935	0.2926		-0.0479	0.1118	0.6681
		Phospholipids in very large VLDL	27005778	European		0.1166	0.074	0.1151		0.0183	0.0848	0.8288
		Phospholipids in very small VLDL	27005778	European		-0.0484	0.0855	0.5713		-0.0478	0.0978	0.6248
		Ratio of bisallylic groups to double bonds	27005778	European		-0.0634	0.0528	0.2299		-0.019	0.083	0.8189
		Ratio of bisallylic groups to total fatty acids	27005778	European		-0.0957	0.0532	0.072		-0.0657	0.0806	0.4151
		Serum total cholesterol	27005778	European		-0.0332	0.0794	0.6763		-0.0093	0.0933	0.9209
		Serum total triglycerides	27005778	European		0.1334	0.0692	0.0537		0.0462	0.0957	0.6295
		Total cholesterol in HDL	27005778	European		-0.1082	0.0842	0.1984		-0.0488	0.0946	0.6058
		Total cholesterol in IDL	27005778	European		-0.0591	0.0763	0.4382		-0.0379	0.0946	0.6884
		Total cholesterol in large HDL	27005778	European		-0.093	0.0827	0.2607		-0.0293	0.1023	0.7748
		Total cholesterol in large LDL	27005778	European		-0.0438	0.0668	0.5122		-0.0483	0.0909	0.5948
		Total cholesterol in large VLDL	27005778	European		0.0984	0.0729	0.1769		0.0001	0.0931	0.999
		Total cholesterol in LDL	27005778	European		-0.0326	0.0676	0.6297		-0.059	0.1033	0.5676
		Total cholesterol in medium HDL	27005778	European		-0.1302	0.114	0.2536		-0.0651	0.1334	0.6253
		Total cholesterol in medium LDL	27005778	European		-0.0335	0.0672	0.6182		-0.045	0.1003	0.6537
		Total cholesterol in medium VLDL	27005778	European		0.0897	0.069	0.1937		0.0244	0.09	0.7864
		Total cholesterol in small LDL	27005778	European		-0.0402	0.0748	0.5913		-0.0625	0.1198	0.6019
		Total cholesterol in small VLDL	27005778	European		0.0681	0.0781	0.3835		0.0138	0.0967	0.8863
		Total cholesterol in very large HDL	27005778	European		-0.0692	0.1101	0.5297		-0.0846	0.1148	0.4614
		Total lipids in chylomicrons and largest VLDL particles	27005778	European		0.1049	0.0695	0.1311		0.0135	0.0898	0.8805
		Total lipids in IDL	27005778	European		-0.0555	0.0798	0.4869		-0.0452	0.1002	0.6521
		Total lipids in large HDL	27005778	European		-0.1062	0.0772	0.169		-0.0474	0.1068	0.6571
		Total lipids in large LDL	27005778	European		-0.0335	0.0706	0.6356		-0.0427	0.1	0.6691
		Total lipids in large VLDL	27005778	European		0.0986	0.0692	0.154		0.0006	0.0924	0.9947
		Total lipids in medium HDL	27005778	European		-0.1399	0.1105	0.2054		-0.0664	0.1184	0.5748
		Total lipids in medium LDL	27005778	European		-0.0234	0.0699	0.7376		-0.051	0.1032	0.6212
		Total lipids in medium VLDL	27005778	European		0.1336	0.0686	0.0517		0.0383	0.0984	0.6974
		Total lipids in small HDL	27005778	European		0.0043	0.1145	0.9699		0.0139	0.1037	0.8936
		Total lipids in small LDL	27005778	European		-0.0108	0.0743	0.8842		-0.0479	0.1093	0.6614
		Total lipids in small VLDL	27005778	European		0.0965	0.0703	0.1697		0.022	0.0954	0.8176
		Total lipids in very large HDL	27005778	European		-0.1132	0.1059	0.2852		-0.0831	0.1125	0.46
		Total lipids in very large VLDL	27005778	European		0.1356	0.0685	0.0478		0.0403	0.0817	0.6218
		Total lipids in very small VLDL	27005778	European		-0.0059	0.0815	0.9424		-0.0239	0.0912	0.7932
		Triglycerides in chylomicrons and largest VLDL particles	27005778	European		0.1226	0.0718	0.088		0.0352	0.0932	0.7057
		Triglycerides in IDL	27005778	European		0.0528	0.0824	0.5216		0.0136	0.0996	0.8915
		Triglycerides in large VLDL	27005778	European		0.128	0.0737	0.0824		0.0093	0.0941	0.9217
		Triglycerides in medium VLDL	27005778	European		0.1644	0.0796	0.0389		0.0339	0.107	0.7512
		Triglycerides in small HDL	27005778	European		0.1567	0.0898	0.0811		0.1274	0.2586	0.6223
		Triglycerides in small VLDL	27005778	European		0.1267	0.0746	0.0892		0.0198	0.1131	0.861
		Triglycerides in very large HDL	27005778	European		0.0589	0.0887	0.5071		0.0508	0.0855	0.5523
		Triglycerides in very large VLDL	27005778	European		0.1483	0.069	0.0316		0.0486	0.0836	0.5616
		Triglycerides in very small VLDL	27005778	European		0.0878	0.0731	0.2295		0.0264	0.095	0.7812
		Tyrosine	27005778	European		0.0825	0.082	0.3144		0.0491	0.1145	0.6682
		Valine	27005778	European		0.1005	0.1027	0.3277		0.075	0.1261	0.5519
	Metal	Ferritin	25352340	European		-0.0469	0.0856	0.584		-0.0544	0.1191	0.6477
		Transferrin	25352340	European		-0.0091	0.0682	0.8944		-0.0179	0.0933	0.8482
	Neurological	Alzheimers disease	24162737	European		-0.0188	0.0575	0.7441		0.0931	0.0805	0.2475
		Amyotrophic lateral sclerosis	27455348	European		0.0383	0.0736	0.6025		0.0723	0.0993	0.4661
		Parkinsons disease	19915575	European		-0.0245	0.0512	0.6325		-0.0331	0.0663	0.6181
	Other	Urate	23263486	European		0.0212	0.0351	0.547		-0.0144	0.0414	0.7278
	Personality	Neo-conscientiousness	21173776	European		-0.1708	0.1145	0.1358		-0.2569	0.1442	0.0748
		Neo-openness to experience	21173776	European		0.0705	0.0899	0.4328		0.027	0.094	0.7737
		Neuroticism	27089181	European		0.2305	0.0392	3.99e-09		0.1949	0.0434	7.2764e-06
		Neuroticism	24828478	European		0.253	0.0683	0.0002		0.2147	0.0703	0.0023
	Psychiatric	Anorexia Nervosa	24514567	European		-0.0268	0.0353	0.4479		-0.0167	0.0484	0.7306
		Attention deficit hyperactivity disorder	20732625	European		0.1218	0.0879	0.1658		0.0791	0.1148	0.4906
		Attention deficit hyperactivity disorder (GC)	27663945	European		-0.0217	0.0953	0.8197		-0.0994	0.1209	0.4109
		Attention deficit hyperactivity disorder (No GC)	27663945	European		-0.0221	0.0953	0.8164		-0.0991	0.1204	0.4102
		Autism spectrum disorder	0	European		0.0164	0.0516	0.7501		0.0281	0.0633	0.6572
		Bipolar disorder	21926972	European		0.1551	0.0443	0.0005		0.1866	0.0566	0.001
		Depressive symptoms	27089181	European		0.1825	0.0429	2.08e-05		0.1322	0.0527	0.0121
		Major depressive disorder	22472876	European		0.1309	0.054	0.0153		0.0968	0.0655	0.1393
		PGC cross-disorder analysis	23453885	European		0.1172	0.0439	0.0077		0.0913	0.0583	0.117
		Schizophrenia	25056061	Mixed		0.1029	0.0291	0.0004		0.1442	0.0366	8.1549e-05
		Subjective well being	27089181	European		-0.2076	0.0439	2.28e-06		-0.2048	0.0592	0.0005
	Reproductive	Age at Menarche	25231870	European		-0.0776	0.0272	0.0043		-0.0463	0.0386	0.2302
		Age at Menopause	26414677	European		-0.0042	0.0419	0.9207		0.0263	0.0526	0.6166
		Age of first birth	27798627	European		-0.1088	0.034	0.0014		-0.1116	0.0474	0.0185
		Number of children ever born	27798627	European		0.116	0.0432	0.0072		0.1207	0.0534	0.0239
	Sleeping	Chronotype	27494321	European		0.0098	0.033	0.7674		0.0217	0.045	0.6291
		Sleep duration	27494321	European		-0.1148	0.04	0.0041		-0.0927	0.0524	0.0767
	Smoking Behavior	Age of smoking initiation	20418890	European		-0.1251	0.0699	0.0735		-0.1658	0.0819	0.043
		Cigarettes smoked per day	20418890	European		0.1449	0.0799	0.0697		0.0851	0.1127	0.4504
		Ever vs never smoked	20418890	European		0.1154	0.0507	0.0229		0.0734	0.0607	0.227
		Former vs Current smoker	20418890	European		-0.0146	0.0636	0.8181		-0.0731	0.0864	0.3974
	Uric Acid	Serumurate overweight	25811787	European		-0.0174	0.0484	0.7187		0.007	0.0814	0.9318
